# Supplementary material for: A Genomic Analysis of Factors Driving lincRNA Diversification: Lessons from Plants
Source: G3 (Bethesda). 2016 Jul 15;6(9):2881–91. doi: 10.1534/g3.116.030338 (PMC5015945; doi:10.1534/g3.116.030338)
Supplement: Supplemental Material [file supp_g3.116.030338_FileS1.xlsx]

## Sheet: Table of Contents
Tab Title	Description of Contents
Genomes Used	IDs of genomes used, including versions.
Atha_Results	Results of comparative genomics analysis of A. thaliana lincRNAs. Lists which lincRNAs were removed by RNAcode, which contained a miRNA binding motif, and which showed signatures of sequence conservation in all Brassicaceae. Presence of a sequence homolog, miRNA binding motif, etc, is indicated by any value greater than 0 (in some cases, more than one sequence homolog was identified in a genome).
rFAM_results	Results of screening AtlincRNAs against the rFAM database.

## Sheet: Genomes used
Genomes used in Nelson et al
Species	Version	Source	Website	Masked by	GFF
A. thaliana	10	TAIR	Arabidopsis.org		Yes
A. lyrata	1	ENSEMBL	http://plants.ensembl.org		Yes
C. rubella	1	Phytozome 10	http://phytozome.jgi.doe.gov/pz/portal.html		Yes
C. grandiflora	1.1	Phytozome 10	http://phytozome.jgi.doe.gov/pz/portal.html		Yes
L. alabamica	0.2	CoGe	https://genomevolution.org/CoGe/		No
B. rapa	Chiifu-401-42	ENSEMBL	http://plants.ensembl.org		Yes
B. oleracea	2.1	ENSEMBL	http://plants.ensembl.org		Yes
S. parvula	2	Thellungiella.org	http://thellungiella.org/data/		Yes
E. salsugineum	1	Phytozome 10	http://phytozome.jgi.doe.gov/pz/portal.html		Yes
A. arabicum	2.5	CoGe	https://genomevolution.org/CoGe/		No
T. hassleriana	3	CoGe	https://genomevolution.org/CoGe/		No
C. papaya	0.5	CoGe	https://genomevolution.org/CoGe/		No
H. sapiens	79	ENSEMBL	ftp://ftp.ensembl.org/pub/release-79/fasta/homo_sapiens/	Hard-masked by RepeatMasker	Yes
P. troglodytes	79	ENSEMBL	ftp://ftp.ensembl.org/pub/release-79/fasta/pan_troglodytes/dna/	Hard-masked by RepeatMasker	Yes
P. abelii	79	ENSEMBL	ftp://ftp.ensembl.org/pub/release-79/fasta/pongo_abelii/	Hard-masked by RepeatMasker	Yes
M. musculus	79	ENSEMBL	ftp://ftp.ensembl.org/pub/release-79/fasta/mus_musculus/dna/	Hard-masked by RepeatMasker	Yes

## Sheet: Atha_Results
	A. thaliana	A. lyrata	C. rubella	C. grandiflora	L. alabamica	B. rapa	B. oleracea	S. parvula	E. salsugineum	A. arabicum	T. hassleriana	Removed by RNAcode	Present in all of Brassicaceae	Present in all lineage I and II	Used in phylogenetic analysis (See manuscript for info)	Species Specific	Contains miRNA motif	Stress-responsive (Liu et al, 2012)
Orthologs identified	5272	3449	1199	1102	769	840	840	983	1040	146	51	90	93	372	1180	1736	229	968	Total
Percent	100	65.4211	22.7428	20.9029	14.5865	15.9332	15.9332	18.6457	19.7269	2.76935	0.967375				22.3824	32.9287	4.3437
At1G52347	7	7	1	1	2	1	1	1	1	1	1	0	1	1	1	0	0	1
At1G58590	9	1	0	0	0	0	0	0	0	0	0	0	0	0	0	0	0	1
At1G64618	1	1	0	0	0	0	0	0	0	0	0	0	0	0	0	0	0	0
At1NC000020	1	2	0	0	0	0	0	0	0	0	0	0	0	0	0	0	1	0
At1NC000060	1	1	1	1	2	2	2	1	1	0	0	0	0	1	1	0	0	0
At1NC000160	1	1	0	0	0	0	0	0	0	0	0	0	0	0	0	0	0	0
At1NC000200	1	1	0	0	0	0	0	0	0	0	0	0	0	0	0	0	0	1
At1NC000340	3	0	0	0	0	0	0	0	0	0	0	0	0	0	0	1	0	0
At1NC000350	3	0	0	0	0	0	0	0	0	0	0	0	0	0	0	1	0	0
At1NC000410	1	1	0	0	0	0	0	0	0	0	0	0	0	0	0	0	0	0
At1NC000530	1	0	0	0	0	0	0	0	0	0	0	0	0	0	0	1	0	0
At1NC000560	1	1	0	0	0	0	0	0	0	0	0	0	0	0	0	0	0	0
At1NC000780	1	1	1	1	0	1	1	1	1	0	0	0	0	0	1	0	0	0
At1NC000810	1	1	0	0	0	0	0	0	0	0	0	0	0	0	0	0	0	0
At1NC000950	1	1	0	0	0	0	0	0	0	0	0	0	0	0	0	0	0	0
At1NC000980	1	0	0	0	0	0	0	0	0	0	0	0	0	0	0	1	0	0
At1NC001070	1	0	0	0	0	0	0	0	0	0	0	0	0	0	0	1	0	1
At1NC001330	1	0	0	0	0	0	0	0	0	0	0	0	0	0	0	1	1	0
At1NC001390	1	3	0	0	0	0	0	0	0	0	0	0	0	0	0	0	0	1
At1NC001500	1	0	0	0	0	0	0	0	0	0	0	0	0	0	0	1	1	0
At1NC001770	1	1	1	1	1	1	1	1	1	0	0	0	0	1	1	0	0	1
At1NC001780	1	1	1	1	1	0	0	1	1	0	0	0	0	0	1	0	0	0
At1NC001810	1	1	0	0	0	0	0	0	0	0	0	0	0	0	0	0	0	0
At1NC001940	2	1	0	0	0	0	0	0	0	0	0	0	0	0	0	0	0	0
At1NC001980	1	5	8	7	0	0	0	0	0	0	0	0	0	0	0	0	0	1
At1NC001990	1	1	0	0	1	1	1	1	1	0	0	0	0	0	1	0	0	1
At1NC002060	1	1	1	1	0	1	1	0	1	0	0	0	0	0	1	0	0	0
At1NC002090	1	0	0	0	0	0	0	0	0	0	0	0	0	0	0	1	0	0
At1NC002490	1	0	0	0	0	0	0	0	0	0	0	0	0	0	0	1	0	1
At1NC002530	1	2	0	0	0	0	0	0	0	0	0	0	0	0	0	0	0	0
At1NC002620	1	1	0	0	0	0	0	0	1	0	0	0	0	0	0	0	0	0
At1NC002630	1	1	0	0	1	0	0	1	0	0	0	0	0	0	1	0	1	0
At1NC002790	1	0	0	0	0	0	0	0	0	0	0	0	0	0	0	1	0	0
At1NC002820	1	1	1	1	2	2	2	1	1	0	0	0	0	1	1	0	0	1
At1NC002830	1	1	1	1	2	2	2	1	1	0	0	0	0	1	1	0	0	0
At1NC002840	1	1	0	0	0	0	0	0	0	0	0	0	0	0	0	0	0	0
At1NC002890	2	2	0	0	0	0	0	0	0	0	0	0	0	0	0	0	0	1
At1NC003180	1	1	0	0	0	0	0	0	0	0	0	0	0	0	0	0	0	1
At1NC003310	1	1	1	1	1	2	2	1	1	0	0	0	0	1	1	0	0	0
At1NC003330	1	0	0	0	0	0	0	0	0	0	0	0	0	0	0	1	0	0
At1NC003400	1	1	0	0	0	0	0	0	0	0	0	0	0	0	0	0	0	0
At1NC003560	1	1	0	0	0	0	0	1	0	0	0	0	0	0	0	0	1	0
At1NC003850	1	0	0	0	0	0	0	0	0	0	0	0	0	0	0	1	0	0
At1NC003940	1	1	0	0	0	0	0	0	0	0	0	0	0	0	0	0	0	0
At1NC004000	1	0	0	0	0	0	0	0	0	0	0	0	0	0	0	1	0	0
At1NC004140	1	1	1	1	1	1	2	1	0	0	0	0	0	0	1	0	0	0
At1NC004150	1	1	1	1	1	2	3	1	1	0	0	0	0	1	1	0	0	0
At1NC004160	1	1	1	1	1	3	3	1	1	0	0	0	0	1	1	0	0	0
At1NC004300	1	0	0	0	0	0	0	0	0	0	0	0	0	0	0	1	0	0
At1NC004340	1	0	1	1	0	0	0	0	0	0	0	0	0	0	0	0	0	0
At1NC004660	1	1	0	0	0	0	0	0	0	0	0	0	0	0	0	0	0	0
At1NC004730	1	0	0	0	0	0	0	0	0	0	0	0	0	0	0	1	0	0
At1NC004850	1	1	0	0	0	0	0	0	0	0	0	0	0	0	0	0	0	0
At1NC005180	1	1	1	1	0	0	0	0	0	0	0	0	0	0	0	0	0	1
At1NC005270	1	8	0	0	0	0	0	0	0	0	0	0	0	0	0	0	0	0
At1NC005280	1	0	1	0	0	5	8	0	1	0	0	0	0	0	1	0	0	0
At1NC005370	1	0	0	0	0	0	0	0	0	0	0	0	0	0	0	1	0	1
At1NC005380	1	0	0	0	0	0	0	0	0	0	0	0	0	0	0	1	0	1
At1NC005400	2	1	0	0	0	0	0	0	0	0	0	0	0	0	0	0	0	1
At1NC005470	1	1	0	0	0	0	0	0	0	0	0	0	0	0	0	0	0	0
At1NC005480	1	1	1	1	0	1	1	0	1	0	0	0	0	0	1	0	0	1
At1NC005560	2	0	0	0	0	0	0	0	0	0	0	0	0	0	0	1	0	0
At1NC005570	2	0	0	0	0	0	0	0	0	0	0	0	0	0	0	1	0	1
At1NC005580	2	1	0	0	0	0	0	0	0	0	0	0	0	0	0	0	0	1
At1NC005640	1	1	1	1	0	1	1	0	0	0	0	0	0	0	1	0	0	0
At1NC005670	1	1	0	0	0	0	0	0	0	0	0	0	0	0	0	0	0	0
At1NC005680	1	1	0	0	0	0	0	0	0	0	0	0	0	0	0	0	0	0
At1NC005690	1	1	1	1	0	0	0	0	0	0	0	0	0	0	0	0	0	0
At1NC005810	1	1	1	1	1	1	1	0	1	0	0	0	0	0	1	0	0	0
At1NC005871	1	0	0	0	0	0	0	0	0	0	0	0	0	0	0	1	0	0
At1NC005920	1	1	1	1	1	2	2	1	1	0	0	0	0	1	1	0	0	0
At1NC005930	1	1	1	1	1	1	1	0	0	0	0	0	0	0	1	0	0	0
At1NC006050	1	1	0	0	0	0	0	0	0	0	0	0	0	0	0	0	1	0
At1NC006060	1	0	0	0	0	0	0	0	0	0	0	0	0	0	0	1	0	0
At1NC006180	1	1	0	0	0	0	0	0	0	0	0	0	0	0	0	0	0	0
At1NC006270	1	1	0	0	0	0	1	0	0	0	0	0	0	0	0	0	0	1
At1NC006340	1	7	0	0	0	0	0	0	0	0	0	0	0	0	0	0	0	0
At1NC006690	1	1	0	0	0	1	0	0	1	0	0	0	0	0	1	0	0	1
At1NC006870	1	1	0	0	0	0	0	0	0	0	0	0	0	0	0	0	0	0
At1NC007050	1	1	1	1	1	1	1	1	1	0	0	0	0	1	1	0	0	0
At1NC007130	1	1	0	0	1	0	1	1	1	1	0	0	0	0	1	0	1	0
At1NC007230	1	1	1	1	0	0	0	0	1	0	0	0	0	0	1	0	0	0
At1NC007390	1	1	0	0	0	0	0	0	0	0	0	0	0	0	0	0	0	0
At1NC007400	1	1	1	1	0	1	1	1	1	0	0	0	0	0	1	0	0	1
At1NC007580	1	0	0	0	0	0	0	0	0	0	0	0	0	0	0	1	0	0
At1NC007770	1	1	1	1	1	1	1	1	1	1	0	0	1	1	1	0	0	0
At1NC007850	1	1	1	0	0	0	0	0	1	0	0	0	0	0	1	0	0	1
At1NC007990	1	1	0	0	0	0	0	0	0	0	0	0	0	0	0	0	0	0
At1NC008020	1	1	1	1	0	0	0	0	0	0	0	0	0	0	0	0	0	0
At1NC008080	1	1	0	0	0	0	0	0	0	0	0	0	0	0	0	0	0	0
At1NC008170	1	0	0	0	0	0	0	0	0	0	0	0	0	0	0	1	0	0
At1NC008200	1	1	0	0	0	0	0	0	0	0	0	0	0	0	0	0	0	0
At1NC008220	1	1	1	1	2	1	2	1	2	0	0	0	0	1	1	0	0	0
At1NC008230	1	1	1	1	3	2	2	1	2	0	0	0	0	1	1	0	0	1
At1NC008260	1	1	0	0	0	0	0	0	0	0	0	0	0	0	0	0	0	1
At1NC008280	1	1	0	0	0	0	0	0	0	0	0	0	0	0	0	0	0	0
At1NC008300	1	1	1	1	0	0	0	0	0	0	0	0	0	0	0	0	0	0
At1NC008440	1	1	0	0	0	0	0	0	0	0	0	0	0	0	0	0	0	1
At1NC008870	1	0	0	0	0	0	0	0	0	0	0	0	0	0	0	1	0	0
At1NC008920	1	1	0	0	0	0	0	0	0	0	0	0	0	0	0	0	0	0
At1NC008960	1	0	0	0	0	0	0	0	0	0	0	0	0	0	0	1	0	0
At1NC009290	1	1	1	1	1	1	2	1	1	1	1	0	1	1	1	0	0	0
At1NC009380	1	1	0	0	0	0	0	0	0	0	0	0	0	0	0	0	0	0
At1NC009580	1	1	0	0	0	0	0	0	0	0	0	0	0	0	0	0	0	0
At1NC009590	1	1	0	0	0	0	0	0	0	0	0	0	0	0	0	0	0	1
At1NC009650	1	1	0	0	0	0	0	0	0	0	0	0	0	0	0	0	0	0
At1NC009860	1	1	0	0	0	0	0	0	0	0	0	0	0	0	0	0	0	0
At1NC009990	1	1	0	0	0	0	0	0	0	0	0	0	0	0	0	0	0	0
At1NC010000	1	0	0	0	0	0	0	0	0	0	0	0	0	0	0	1	1	1
At1NC010010	1	1	0	0	0	0	0	0	0	0	0	0	0	0	0	0	0	0
At1NC010150	1	0	0	0	0	0	0	0	0	0	0	0	0	0	0	1	0	0
At1NC010190	2	2	3	2	1	0	0	1	1	0	0	0	0	0	1	0	0	0
At1NC010470	1	1	0	0	0	0	0	0	0	0	0	0	0	0	0	0	0	0
At1NC010500	1	1	0	0	0	0	0	0	0	0	0	0	0	0	0	0	0	0
At1NC010501	1	1	0	0	0	0	0	0	0	0	0	0	0	0	0	0	0	0
At1NC010520	1	1	1	0	0	1	2	0	0	0	0	0	0	0	1	0	0	0
At1NC010780	1	1	1	1	2	1	2	0	1	0	0	0	0	0	1	0	0	0
At1NC010790	1	1	1	1	0	1	1	0	1	0	0	0	0	0	1	0	0	0
At1NC010800	1	1	1	1	0	1	1	1	1	0	0	0	0	0	1	0	0	0
At1NC010810	1	1	0	0	0	3	1	1	1	1	0	0	0	0	1	0	1	0
At1NC010820	1	0	0	0	0	0	0	0	0	0	0	0	0	0	0	1	0	0
At1NC010920	2	1	0	0	0	0	0	1	0	0	0	0	0	0	0	0	0	0
At1NC010970	1	1	0	0	0	0	0	0	0	0	0	0	0	0	0	0	0	0
At1NC011180	1	1	0	0	0	0	0	0	0	0	0	0	0	0	0	0	0	0
At1NC011260	1	1	1	1	0	0	1	0	0	0	0	0	0	0	1	0	0	0
At1NC011270	1	1	1	1	0	1	0	0	0	0	0	0	0	0	1	0	0	0
At1NC011390	1	0	0	0	0	0	0	0	0	0	0	0	0	0	0	1	1	1
At1NC011520	1	1	0	0	0	0	0	0	0	0	0	0	0	0	0	0	0	1
At1NC011550	1	1	0	1	0	0	0	0	0	0	0	0	0	0	0	0	0	0
At1NC011700	2	2	1	1	0	0	0	0	0	0	0	0	0	0	0	0	0	0
At1NC011720	1	1	0	0	1	1	0	1	1	0	0	0	0	0	1	0	0	0
At1NC011840	1	1	1	1	0	0	0	0	0	0	0	0	0	0	0	0	0	1
At1NC011900	1	1	0	0	2	0	0	0	0	0	0	0	0	0	0	0	0	0
At1NC011910	1	1	0	0	1	0	0	0	0	0	0	0	0	0	0	0	0	0
At1NC011950	1	1	1	1	0	0	0	0	0	0	0	0	0	0	0	0	0	0
At1NC012010	1	0	0	0	0	0	0	0	0	0	0	0	0	0	0	1	0	0
At1NC012130	1	1	0	0	0	0	0	0	0	0	0	0	0	0	0	0	0	0
At1NC012230	1	1	0	0	0	0	0	0	0	0	0	0	0	0	0	0	0	1
At1NC012290	1	1	1	1	1	2	2	1	1	0	0	0	0	1	1	0	0	0
At1NC012820	1	1	0	1	0	2	2	1	1	0	0	0	0	0	1	0	0	0
At1NC013070	1	1	0	0	0	2	2	1	1	0	0	0	0	0	1	0	0	0
At1NC013350	1	1	0	0	0	0	0	0	0	0	0	0	0	0	0	0	0	0
At1NC013380	1	0	0	0	0	0	0	0	0	0	0	0	0	0	0	1	0	0
At1NC013401	1	0	0	0	0	0	0	0	0	0	0	0	0	0	0	1	0	0
At1NC013410	1	1	0	0	0	0	0	0	0	0	0	0	0	0	0	0	0	0
At1NC013480	1	0	0	0	0	0	0	0	0	0	0	0	0	0	0	1	0	0
At1NC013620	1	1	1	1	0	0	0	1	1	0	0	0	0	0	1	0	0	0
At1NC013850	2	0	0	0	0	0	0	0	0	0	0	0	0	0	0	1	0	1
At1NC013980	1	0	0	0	0	0	0	0	0	0	0	0	0	0	0	1	0	0
At1NC014020	1	1	0	0	0	0	0	0	0	0	0	0	0	0	0	0	0	1
At1NC014040	1	1	1	1	0	0	0	0	1	0	0	0	0	0	1	0	0	0
At1NC014041	1	1	1	1	1	0	0	1	1	0	0	0	0	0	1	0	0	0
At1NC014050	1	1	1	1	0	0	0	0	0	0	0	0	0	0	0	0	0	1
At1NC014110	1	1	0	0	0	0	0	0	0	0	0	0	0	0	0	0	0	0
At1NC014520	1	1	0	0	0	0	0	0	0	0	0	0	0	0	0	0	0	0
At1NC014530	1	1	0	0	0	0	0	0	0	0	0	0	0	0	0	0	0	0
At1NC014600	1	0	0	0	0	0	0	0	0	0	0	0	0	0	0	1	0	0
At1NC014620	1	1	1	1	0	2	1	0	1	0	0	0	0	0	1	0	0	0
At1NC014640	1	1	0	0	0	0	0	0	0	0	0	0	0	0	0	0	0	0
At1NC014650	1	1	1	1	2	3	2	1	1	1	0	0	1	1	1	0	0	0
At1NC014770	1	0	0	0	0	0	0	0	0	0	0	0	0	0	0	1	0	0
At1NC014980	1	1	1	1	0	0	0	1	1	0	0	0	0	0	1	0	0	0
At1NC015060	1	1	0	0	0	0	0	0	0	0	0	0	0	0	0	0	0	0
At1NC015070	1	1	0	0	1	1	0	1	1	0	0	0	0	0	1	0	1	1
At1NC015150	1	1	0	0	0	0	0	0	0	0	0	0	0	0	0	0	0	0
At1NC015160	1	1	0	0	0	0	0	0	0	0	0	0	0	0	0	0	0	0
At1NC015170	1	1	0	0	0	0	0	0	0	0	0	0	0	0	0	0	0	0
At1NC015420	1	1	0	0	0	0	0	0	0	0	0	0	0	0	0	0	0	1
At1NC015440	1	1	0	0	0	0	0	0	0	0	0	0	0	0	0	0	0	0
At1NC015480	1	0	0	0	0	0	0	0	0	0	0	0	0	0	0	1	0	0
At1NC015640	1	1	0	0	0	2	2	1	0	0	0	0	0	0	1	0	0	1
At1NC015740	1	1	1	1	0	0	2	1	1	0	0	0	0	0	1	0	0	0
At1NC015780	1	0	0	0	0	0	0	0	0	0	0	0	0	0	0	1	0	0
At1NC015840	1	1	0	0	0	0	0	0	0	0	0	0	0	0	0	0	0	0
At1NC015850	1	0	0	0	0	0	0	0	0	0	0	0	0	0	0	1	0	0
At1NC015930	1	0	0	0	0	0	0	0	0	0	0	0	0	0	0	1	0	0
At1NC016060	1	0	0	0	0	0	0	0	0	0	0	0	0	0	0	1	0	0
At1NC016130	1	0	0	0	0	0	0	0	0	0	0	0	0	0	0	1	0	0
At1NC016190	1	1	1	1	1	2	2	0	0	0	0	0	0	0	1	0	0	0
At1NC016210	1	0	0	0	0	0	0	0	0	0	0	0	0	0	0	1	0	1
At1NC016230	1	1	1	1	0	0	0	0	0	0	0	0	0	0	0	0	0	0
At1NC016240	1	1	0	0	0	0	0	0	0	0	0	0	0	0	0	0	0	0
At1NC016310	1	2	1	1	2	1	1	1	1	0	0	0	0	1	1	0	0	0
At1NC016410	1	1	0	0	0	0	0	0	0	0	0	0	0	0	0	0	0	0
At1NC016470	1	1	0	0	0	0	0	0	0	0	0	0	0	0	0	0	0	0
At1NC016530	1	1	0	0	0	0	0	0	0	0	0	0	0	0	0	0	0	0
At1NC016650	1	1	0	0	0	0	0	0	0	0	0	0	0	0	0	0	0	0
At1NC016780	1	0	0	1	0	1	0	1	1	0	0	0	0	0	1	0	0	0
At1NC016800	1	1	0	0	0	0	0	0	0	0	0	0	0	0	0	0	0	0
At1NC016810	1	1	0	0	0	0	0	0	0	0	0	0	0	0	0	0	0	0
At1NC016970	1	1	0	0	0	0	0	0	0	0	0	0	0	0	0	0	0	0
At1NC017060	1	0	0	0	0	0	0	0	0	0	0	0	0	0	0	1	0	0
At1NC017070	1	1	0	0	0	0	0	0	0	0	0	0	0	0	0	0	0	0
At1NC017360	1	1	0	0	0	0	0	0	0	0	0	0	0	0	0	0	0	0
At1NC017530	1	1	0	0	1	1	1	1	0	0	0	0	0	0	1	0	0	0
At1NC017560	1	1	0	0	0	0	0	0	0	0	0	0	0	0	0	0	0	0
At1NC017570	1	1	1	1	0	1	1	1	0	0	0	0	0	0	1	0	0	0
At1NC017600	1	1	0	0	0	0	0	0	0	0	0	0	0	0	0	0	0	0
At1NC017720	1	1	0	0	1	0	0	0	0	0	0	0	0	0	0	0	0	0
At1NC017770	1	1	0	0	0	0	0	0	0	0	0	0	0	0	0	0	0	0
At1NC017810	1	1	0	0	0	0	0	0	0	0	0	0	0	0	0	0	0	0
At1NC017950	1	0	0	0	0	0	0	0	0	0	0	0	0	0	0	1	0	0
At1NC017970	1	1	0	0	0	0	0	0	0	0	0	0	0	0	0	0	0	0
At1NC017980	1	1	1	0	0	0	0	0	0	0	0	0	0	0	0	0	0	0
At1NC017990	1	0	0	0	0	0	0	1	0	0	0	0	0	0	0	0	1	0
At1NC018120	1	0	0	0	0	0	0	0	0	0	0	0	0	0	0	1	0	1
At1NC018210	1	0	0	0	0	0	0	0	0	0	0	0	0	0	0	1	0	1
At1NC018240	1	1	1	1	0	0	0	0	0	0	0	0	0	0	0	0	0	0
At1NC018320	1	1	1	1	1	2	2	1	1	0	0	0	0	1	1	0	0	0
At1NC018480	1	1	0	0	0	0	0	0	0	0	0	0	0	0	0	0	0	0
At1NC018490	2	0	0	0	0	0	0	0	0	0	0	0	0	0	0	1	0	0
At1NC018500	1	0	0	0	0	0	0	0	0	0	0	0	0	0	0	1	0	0
At1NC018510	1	1	0	0	0	0	0	0	0	0	0	0	0	0	0	0	0	0
At1NC018550	1	0	0	0	0	0	0	0	0	0	0	0	0	0	0	1	0	0
At1NC018570	1	1	1	1	0	0	0	0	0	0	0	0	0	0	0	0	0	1
At1NC018580	1	1	0	0	0	0	0	0	0	0	0	0	0	0	0	0	0	0
At1NC018590	1	1	0	0	0	0	0	0	0	0	0	0	0	0	0	0	0	1
At1NC018710	1	1	1	1	2	2	2	1	1	0	0	0	0	1	1	0	0	1
At1NC018920	1	1	0	0	0	0	0	0	0	0	0	0	0	0	0	0	0	0
At1NC019130	2	1	1	0	0	0	0	0	0	0	0	0	0	0	0	0	0	0
At1NC019140	1	0	0	0	0	0	0	0	0	0	0	0	0	0	0	1	0	0
At1NC019250	1	1	0	0	0	0	0	0	0	0	0	0	0	0	0	0	0	0
At1NC019290	1	0	0	0	0	0	0	0	0	0	0	0	0	0	0	1	0	0
At1NC019300	1	1	0	0	0	2	2	1	1	0	0	0	0	0	1	0	0	0
At1NC019320	1	1	0	0	1	0	0	0	0	0	0	0	0	0	0	0	0	0
At1NC019330	1	1	1	1	2	2	2	1	1	1	0	0	1	1	1	0	0	1
At1NC019590	1	1	0	0	0	0	0	0	0	0	0	0	0	0	0	0	0	0
At1NC019730	1	0	0	0	0	0	0	0	0	0	0	0	0	0	0	1	0	1
At1NC019960	1	1	0	0	0	0	0	0	0	0	0	0	0	0	0	0	0	0
At1NC019970	1	1	1	1	0	0	0	1	1	0	0	0	0	0	1	0	0	0
At1NC020010	1	1	0	0	0	0	0	0	0	0	0	0	0	0	0	0	0	0
At1NC020030	1	1	1	1	0	1	2	1	1	0	0	0	0	0	1	0	0	0
At1NC020200	1	1	1	1	2	1	0	0	1	0	0	0	0	0	1	0	0	1
At1NC020390	7	3	0	0	0	0	0	0	0	0	0	0	0	0	0	0	0	0
At1NC020600	2	1	1	1	0	1	0	1	2	0	0	0	0	0	1	0	0	0
At1NC020610	1	0	0	0	0	0	0	0	0	0	0	0	0	0	0	1	0	0
At1NC020700	1	0	0	0	0	0	0	0	0	0	0	0	0	0	0	1	0	1
At1NC021040	1	1	0	0	0	0	1	1	0	0	0	0	0	0	1	0	0	0
At1NC021050	1	1	0	0	0	0	0	0	0	0	0	0	0	0	0	0	0	0
At1NC021090	1	1	0	0	0	0	0	0	0	0	0	0	0	0	0	0	0	0
At1NC021130	1	1	0	0	0	0	0	0	0	0	0	0	0	0	0	0	0	0
At1NC021140	1	0	0	0	0	0	0	0	0	0	0	0	0	0	0	1	0	0
At1NC021150	1	1	1	1	1	2	2	1	1	0	0	0	0	1	1	0	0	0
At1NC021200	6	0	0	0	0	0	0	0	0	0	0	0	0	0	0	1	0	0
At1NC021360	1	0	0	0	0	0	0	0	0	0	0	0	0	0	0	1	0	0
At1NC021390	1	1	0	0	0	0	0	0	0	0	0	0	0	0	0	0	0	0
At1NC021650	1	1	0	0	0	0	0	0	0	0	0	0	0	0	0	0	0	0
At1NC021670	2	7	0	0	0	0	0	0	0	0	0	0	0	0	0	0	0	0
At1NC021810	1	1	1	1	1	1	2	1	1	0	0	0	0	1	1	0	0	0
At1NC021890	1	1	1	1	0	0	0	0	0	0	0	0	0	0	0	0	0	0
At1NC022030	1	1	0	0	0	0	0	0	0	0	0	0	0	0	0	0	0	0
At1NC022040	1	1	0	0	0	0	0	0	0	0	0	0	0	0	0	0	0	1
At1NC022300	1	0	0	0	0	0	0	0	0	0	0	0	0	0	0	1	0	1
At1NC022320	1	1	0	0	0	0	0	0	0	0	0	0	0	0	0	0	0	0
At1NC022960	1	0	0	0	0	0	0	0	0	0	0	0	0	0	0	1	0	0
At1NC022970	1	0	0	0	0	0	0	0	0	0	0	0	0	0	0	1	0	0
At1NC023090	1	1	0	0	0	0	0	0	0	0	0	0	0	0	0	0	0	0
At1NC023160	1	1	1	1	1	3	3	1	1	0	0	0	0	1	1	0	0	0
At1NC023200	1	1	1	1	2	2	3	1	1	0	0	0	0	1	1	0	0	0
At1NC023230	1	0	0	0	0	0	0	0	0	0	0	0	0	0	0	1	0	0
At1NC023430	1	0	0	0	0	0	0	0	0	0	0	0	0	0	0	1	0	0
At1NC023440	1	0	0	0	0	0	0	0	0	0	0	0	0	0	0	1	0	1
At1NC023470	1	1	0	0	0	0	0	0	0	0	0	0	0	0	0	0	0	0
At1NC023480	1	0	0	0	0	0	0	0	0	0	0	0	0	0	0	1	0	0
At1NC023590	1	1	0	0	0	0	0	0	0	0	0	0	0	0	0	0	0	0
At1NC023620	1	1	1	1	0	2	2	1	1	0	0	0	0	0	1	0	0	1
At1NC023640	1	1	0	0	0	1	1	1	1	0	0	0	0	0	1	0	1	1
At1NC023650	1	1	0	0	1	2	2	1	1	0	0	0	0	0	1	0	1	0
At1NC023680	1	0	0	0	0	0	0	0	0	0	0	0	0	0	0	1	0	0
At1NC023690	1	1	1	1	0	2	2	2	1	0	0	0	0	0	1	0	0	0
At1NC023710	1	0	0	0	0	0	0	0	0	0	0	0	0	0	0	1	1	0
At1NC023770	1	1	0	0	0	0	0	0	1	0	0	0	0	0	0	0	0	1
At1NC023780	1	1	0	0	0	0	0	0	0	0	0	0	0	0	0	0	1	0
At1NC023810	1	0	0	0	0	0	0	0	0	0	0	0	0	0	0	1	0	0
At1NC023860	1	1	1	1	1	2	3	1	1	0	0	0	0	1	1	0	0	1
At1NC023940	1	0	0	0	0	0	0	0	0	0	0	0	0	0	0	1	0	0
At1NC023980	3	2	1	0	1	2	2	1	1	0	0	0	0	0	1	0	0	0
At1NC024030	1	1	0	1	0	0	0	0	1	0	0	0	0	0	1	0	0	0
At1NC024150	1	2	0	0	0	0	0	0	0	0	0	0	0	0	0	0	0	0
At1NC024310	1	1	1	1	1	2	0	1	1	0	0	0	0	0	1	0	0	0
At1NC024370	1	1	0	0	0	0	0	0	0	0	0	0	0	0	0	0	0	0
At1NC024390	1	1	1	1	2	1	1	1	1	0	0	0	0	1	1	0	0	0
At1NC024440	1	1	0	0	0	0	0	1	1	0	0	0	0	0	1	0	0	0
At1NC024510	1	1	0	0	0	0	0	0	0	0	0	0	0	0	0	0	0	0
At1NC024540	1	0	0	0	0	0	0	0	0	0	0	0	0	0	0	1	0	0
At1NC024550	1	1	0	0	0	0	0	0	0	0	0	0	0	0	0	0	1	0
At1NC024650	1	1	0	0	0	0	0	0	0	0	0	0	0	0	0	0	0	1
At1NC024700	1	0	0	0	0	0	0	0	0	0	0	0	0	0	0	1	0	0
At1NC024760	1	1	1	1	2	3	2	1	1	0	0	0	0	1	1	0	0	1
At1NC024770	1	1	0	0	0	0	0	0	0	0	0	0	0	0	0	0	0	1
At1NC024970	1	1	0	0	0	0	0	0	0	0	0	0	0	0	0	0	0	1
At1NC025040	1	1	0	0	0	0	0	0	0	0	0	0	0	0	0	0	0	0
At1NC025060	6	22	0	0	0	0	0	0	0	0	0	0	0	0	0	0	0	1
At1NC025070	6	16	0	0	0	0	0	0	0	0	0	0	0	0	0	0	0	0
At1NC025090	1	1	0	0	0	0	0	0	0	0	0	0	0	0	0	0	0	0
At1NC025130	1	1	0	0	0	0	0	0	0	0	0	0	0	0	0	0	0	1
At1NC025160	1	1	1	1	2	0	1	1	1	0	0	0	0	0	1	0	0	0
At1NC025350	1	0	0	0	0	0	0	0	0	0	0	0	0	0	0	1	0	0
At1NC025540	4	3	0	1	0	0	0	0	0	0	0	0	0	0	0	0	0	0
At1NC025620	1	1	1	1	0	0	0	0	0	0	0	0	0	0	0	0	0	0
At1NC025630	1	0	0	0	0	0	0	0	0	0	0	0	0	0	0	1	0	0
At1NC025640	1	0	0	0	0	0	0	0	0	0	0	0	0	0	0	1	0	0
At1NC025650	1	0	1	1	0	0	0	0	0	0	0	0	0	0	0	0	0	0
At1NC025660	1	0	1	1	0	0	0	1	0	0	0	0	0	0	1	0	0	0
At1NC025750	1	1	0	0	0	0	0	0	0	0	0	0	0	0	0	0	0	1
At1NC025800	1	1	0	0	2	1	1	1	1	0	0	0	0	0	1	0	0	0
At1NC025830	1	1	1	1	2	1	2	1	1	0	0	0	0	1	1	0	0	0
At1NC026000	1	1	0	0	0	0	0	0	0	0	0	0	0	0	0	0	0	1
At1NC026030	1	1	0	0	0	0	0	0	0	0	0	0	0	0	0	0	0	1
At1NC026050	1	1	0	0	0	0	0	1	0	0	0	0	0	0	0	0	0	0
At1NC026060	1	1	1	1	0	0	0	0	0	0	0	0	0	0	0	0	0	0
At1NC026090	1	1	0	0	0	1	1	0	0	0	0	0	0	0	1	0	0	0
At1NC026100	1	1	0	0	0	1	1	1	1	0	0	0	0	0	1	0	0	1
At1NC026210	1	1	0	0	0	0	0	0	0	0	0	0	0	0	0	0	0	0
At1NC026360	1	1	0	0	0	0	0	0	0	0	0	0	0	0	0	0	0	1
At1NC026390	1	0	0	0	0	0	0	0	0	0	0	0	0	0	0	1	0	0
At1NC026440	1	1	0	0	0	0	0	0	0	0	0	0	0	0	0	0	0	0
At1NC026450	1	1	0	0	0	0	0	0	0	0	0	0	0	0	0	0	0	0
At1NC026520	1	0	0	0	0	0	0	0	0	0	0	0	0	0	0	1	0	0
At1NC026530	1	1	1	1	0	1	1	1	0	0	0	0	0	0	1	0	0	1
At1NC026550	1	1	0	0	0	0	0	0	0	0	0	0	0	0	0	0	0	1
At1NC026640	2	2	0	0	1	4	3	0	3	1	0	0	0	0	1	0	0	0
At1NC026650	1	0	0	0	0	0	0	0	0	0	0	0	0	0	0	1	0	0
At1NC026710	1	1	0	0	0	0	0	0	0	0	0	0	0	0	0	0	0	0
At1NC026730	1	1	0	0	0	0	0	0	0	0	0	0	0	0	0	0	0	0
At1NC026740	1	1	0	0	0	0	0	0	0	0	0	0	0	0	0	0	0	0
At1NC026750	1	0	0	0	0	0	0	0	0	0	0	0	0	0	0	1	0	0
At1NC026850	1	0	0	0	0	0	0	0	0	0	0	0	0	0	0	1	0	0
At1NC027100	1	0	0	0	0	0	0	0	0	0	0	0	0	0	0	1	0	0
At1NC027170	1	0	0	0	0	0	0	0	0	0	0	0	0	0	0	1	0	1
At1NC027280	1	1	1	1	2	2	1	0	1	0	0	0	0	0	1	0	0	0
At1NC027360	1	1	1	1	0	0	0	1	0	0	0	0	0	0	1	0	0	0
At1NC027370	1	1	0	0	0	0	0	0	0	0	0	0	0	0	0	0	0	0
At1NC027380	1	0	0	0	0	0	0	0	0	0	0	0	0	0	0	1	0	0
At1NC027420	1	1	0	0	0	0	0	0	0	0	0	0	0	0	0	0	0	0
At1NC027430	1	2	0	0	0	0	0	0	1	0	0	0	0	0	0	0	0	0
At1NC027460	1	0	0	0	0	0	0	0	0	0	0	0	0	0	0	1	0	0
At1NC027560	1	1	1	1	1	1	1	1	1	1	0	0	1	1	1	0	0	1
At1NC027570	1	1	1	1	1	1	1	1	1	0	0	0	0	1	1	0	0	1
At1NC027630	1	1	1	1	1	2	1	1	1	1	0	0	1	1	1	0	0	0
At1NC027690	1	1	0	0	0	0	0	0	0	0	0	0	0	0	0	0	0	0
At1NC027780	1	0	0	0	0	0	0	0	0	0	0	0	0	0	0	1	0	0
At1NC027840	1	1	0	0	0	0	0	0	0	0	0	0	0	0	0	0	0	0
At1NC027940	2	2	1	1	1	1	1	1	1	0	0	0	0	1	1	0	0	0
At1NC027950	1	1	0	0	0	0	0	0	0	0	0	0	0	0	0	0	0	0
At1NC028020	1	1	1	0	1	1	1	1	0	0	0	0	0	0	1	0	0	0
At1NC028260	1	1	0	0	0	0	0	0	0	0	0	0	0	0	0	0	0	1
At1NC028330	1	1	0	0	0	0	0	0	0	0	0	0	0	0	0	0	0	0
At1NC028390	1	0	0	0	0	0	0	0	0	0	0	0	0	0	0	1	0	0
At1NC028450	1	1	0	0	0	0	0	0	0	0	0	0	0	0	0	0	0	0
At1NC028560	1	1	1	1	2	2	2	1	1	0	0	0	0	1	1	0	0	0
At1NC028590	1	1	0	0	0	1	0	1	1	0	0	0	0	0	1	0	0	0
At1NC028600	1	1	1	1	1	0	0	0	0	0	0	0	0	0	0	0	0	0
At1NC028850	1	0	0	0	0	0	0	0	0	0	0	0	0	0	0	1	0	0
At1NC029140	1	1	1	1	0	2	2	1	1	0	0	0	0	0	1	0	0	0
At1NC029200	2	0	0	0	0	0	0	0	0	0	0	0	0	0	0	1	1	1
At1NC029240	1	1	0	0	0	0	0	0	0	0	0	0	0	0	0	0	0	0
At1NC029320	1	1	1	1	0	0	0	0	0	0	0	0	0	0	0	0	0	0
At1NC029580	1	0	0	0	0	0	0	0	0	0	0	0	0	0	0	1	0	0
At1NC029650	1	0	0	0	0	0	0	0	0	0	0	0	0	0	0	1	0	0
At1NC029660	1	0	0	0	0	0	0	0	0	0	0	0	0	0	0	1	0	0
At1NC029670	1	0	0	0	0	0	0	0	0	0	0	0	0	0	0	1	0	0
At1NC029680	1	1	0	0	0	0	0	0	0	0	0	0	0	0	0	0	0	0
At1NC029690	1	1	0	0	0	0	0	0	0	0	0	0	0	0	0	0	1	0
At1NC029750	3	8	0	0	0	0	0	0	0	0	0	0	0	0	0	0	1	1
At1NC029980	1	1	0	0	0	0	0	0	0	0	0	0	0	0	0	0	0	0
At1NC029990	2	1	0	0	0	0	0	0	0	0	0	0	0	0	0	0	0	1
At1NC030070	1	0	0	0	0	0	0	1	1	0	0	0	0	0	0	0	0	0
At1NC030100	1	0	0	0	0	0	0	0	0	0	0	0	0	0	0	1	0	1
At1NC030120	1	1	0	0	0	0	0	0	0	0	0	0	0	0	0	0	0	0
At1NC030180	2	0	0	0	0	0	0	0	0	0	0	0	0	0	0	1	0	0
At1NC030320	1	0	0	0	0	0	0	0	0	0	0	0	0	0	0	1	0	0
At1NC030460	2	1	0	0	0	0	0	0	0	0	0	0	0	0	0	0	0	0
At1NC030640	1	0	0	0	0	0	0	0	0	0	0	0	0	0	0	1	0	0
At1NC030820	1	1	0	0	0	0	0	0	0	0	0	0	0	0	0	0	0	0
At1NC030880	1	2	1	1	2	3	3	1	1	0	0	0	0	1	1	0	0	0
At1NC031010	1	0	0	0	0	0	0	0	0	0	0	0	0	0	0	1	0	1
At1NC031020	1	0	0	0	0	0	0	0	0	0	0	0	0	0	0	1	0	0
At1NC031030	2	2	0	0	0	0	0	0	0	0	0	0	0	0	0	0	0	0
At1NC031070	1	1	0	0	0	1	1	0	0	0	0	0	0	0	1	0	0	1
At1NC031200	1	1	0	0	0	0	0	0	0	0	0	0	0	0	0	0	0	0
At1NC031260	1	0	0	0	0	0	0	0	0	0	0	0	0	0	0	1	0	0
At1NC031280	1	1	1	1	2	2	2	1	1	1	1	0	1	1	1	0	0	0
At1NC031370	3	1	1	1	1	0	0	1	1	0	0	0	0	0	1	0	0	0
At1NC031380	3	1	1	1	1	0	0	1	1	0	0	0	0	0	1	0	0	0
At1NC031390	2	0	0	0	0	0	0	0	0	0	0	0	0	0	0	1	0	0
At1NC031460	1	1	0	0	0	1	1	0	1	0	0	0	0	0	1	0	0	0
At1NC031520	2	1	0	0	0	3	3	1	1	0	0	0	0	0	1	0	0	0
At1NC031580	1	1	1	1	0	0	0	1	2	0	1	0	0	0	1	0	0	1
At1NC031600	1	1	1	1	0	2	2	1	1	0	0	0	0	0	1	0	0	1
At1NC031630	1	1	0	0	0	0	0	0	1	0	0	0	0	0	0	0	0	0
At1NC031640	1	1	1	1	1	2	1	0	1	1	0	0	0	0	1	0	0	0
At1NC031730	1	1	0	0	0	0	0	0	0	0	0	0	0	0	0	0	0	1
At1NC031900	1	1	0	0	0	0	0	0	0	0	0	0	0	0	0	0	0	1
At1NC031910	1	0	0	0	0	0	0	0	0	0	0	0	0	0	0	1	0	0
At1NC031930	1	1	0	0	1	1	1	1	1	0	0	0	0	0	1	0	0	0
At1NC031980	1	1	0	0	0	0	0	0	0	0	0	0	0	0	0	0	0	0
At1NC032010	1	0	0	0	0	0	0	0	0	0	0	0	0	0	0	1	0	0
At1NC032320	1	1	0	0	0	0	0	0	0	0	0	0	0	0	0	0	0	0
At1NC032380	1	0	0	0	0	0	0	0	0	0	0	0	0	0	0	1	0	0
At1NC032500	1	1	0	0	0	0	0	0	0	0	0	0	0	0	0	0	0	0
At1NC032520	1	1	1	1	0	0	0	0	0	0	0	0	0	0	0	0	0	0
At1NC032550	1	0	0	0	0	0	0	0	0	0	0	0	0	0	0	1	0	0
At1NC032730	1	0	0	0	0	0	0	0	0	0	0	0	0	0	0	1	0	0
At1NC032910	1	0	0	0	0	0	0	0	0	0	0	0	0	0	0	1	0	0
At1NC033130	1	1	0	0	0	0	0	0	0	0	0	0	0	0	0	0	0	0
At1NC033140	1	0	0	0	0	0	0	0	0	0	0	0	0	0	0	1	0	0
At1NC033170	1	0	0	0	0	0	0	0	0	0	0	0	0	0	0	1	0	0
At1NC033200	1	0	0	0	0	0	0	0	0	0	0	0	0	0	0	1	0	0
At1NC033210	1	0	0	0	0	0	0	0	0	0	0	0	0	0	0	1	0	1
At1NC033220	1	1	0	0	0	0	0	0	0	0	0	0	0	0	0	0	0	0
At1NC033250	1	1	1	1	1	1	2	1	1	0	0	0	0	1	1	0	0	1
At1NC033260	1	1	0	0	0	0	0	0	0	0	0	0	0	0	0	0	0	0
At1NC033350	1	1	0	0	0	0	0	0	0	0	0	0	0	0	0	0	0	1
At1NC033390	1	1	0	0	0	0	0	0	0	0	0	0	0	0	0	0	0	0
At1NC033400	1	1	0	0	0	0	0	0	0	0	0	0	0	0	0	0	0	0
At1NC033490	1	1	1	1	0	0	0	0	0	0	0	0	0	0	0	0	0	0
At1NC033590	1	1	1	1	3	3	2	1	1	0	0	0	0	1	1	0	0	0
At1NC033630	1	0	0	0	0	0	0	0	0	0	0	0	0	0	0	1	1	0
At1NC033720	1	0	0	0	0	0	0	0	0	0	0	0	0	0	0	1	0	0
At1NC033850	1	1	1	1	0	0	0	0	0	0	0	0	0	0	0	0	0	0
At1NC033980	1	1	0	0	0	0	0	1	1	0	0	0	0	0	1	0	0	1
At1NC034000	1	1	1	1	0	1	1	1	1	0	0	0	0	0	1	0	0	0
At1NC034010	1	1	1	0	0	0	0	0	0	0	0	0	0	0	0	0	0	0
At1NC034040	1	0	0	0	0	0	0	0	0	0	0	0	0	0	0	1	0	0
At1NC034041	1	4	0	0	0	0	0	0	0	0	0	0	0	0	0	0	0	0
At1NC034060	1	1	1	1	0	0	0	0	0	0	0	0	0	0	0	0	0	1
At1NC034390	1	0	0	0	0	0	0	0	0	0	0	0	0	0	0	1	0	1
At1NC034410	2	0	0	0	0	0	0	0	0	0	0	0	0	0	0	1	0	0
At1NC034411	2	0	0	0	0	0	0	0	0	0	0	0	0	0	0	1	0	1
At1NC034490	1	0	0	0	0	0	0	0	0	0	0	0	0	0	0	1	0	0
At1NC034500	1	1	0	0	0	0	0	0	0	0	0	0	0	0	0	0	0	0
At1NC034660	1	1	0	0	1	1	1	1	1	0	0	0	0	0	1	0	0	0
At1NC034710	1	0	0	0	0	0	0	0	0	0	0	0	0	0	0	1	0	0
At1NC035130	1	1	1	1	1	2	3	1	1	0	0	0	0	1	1	0	0	0
At1NC035150	1	1	1	1	1	2	2	0	0	1	0	0	0	0	1	0	0	1
At1NC035190	2	1	0	0	0	0	0	0	0	0	0	0	0	0	0	0	0	0
At1NC035200	1	0	0	0	0	0	0	0	0	0	0	0	0	0	0	1	0	0
At1NC035230	1	1	1	1	1	2	1	1	1	0	0	0	0	1	1	0	1	1
At1NC035240	1	1	1	1	1	2	2	2	2	0	0	0	0	1	1	0	0	0
At1NC035380	1	1	0	0	0	2	2	0	1	0	0	0	0	0	1	0	0	0
At1NC035500	1	1	0	0	0	0	0	0	0	0	0	0	0	0	0	0	0	0
At1NC035620	1	1	1	1	1	3	3	1	1	1	0	0	1	1	1	0	0	0
At1NC035680	1	1	0	0	0	0	0	0	0	0	0	0	0	0	0	0	1	0
At1NC035690	1	0	0	0	0	0	0	0	0	0	0	0	0	0	0	1	0	0
At1NC035760	1	0	0	0	0	0	0	0	0	0	0	0	0	0	0	1	0	0
At1NC035790	1	1	1	0	0	0	0	0	0	0	0	0	0	0	0	0	0	0
At1NC035850	1	0	0	0	0	0	0	0	0	0	0	0	0	0	0	1	0	0
At1NC035950	1	1	0	0	0	0	0	0	0	0	0	0	0	0	0	0	0	0
At1NC036050	1	1	0	0	0	0	0	0	0	0	0	0	0	0	0	0	0	0
At1NC036120	1	0	0	0	0	0	0	0	0	0	0	0	0	0	0	1	0	0
At1NC036250	1	1	1	1	0	0	0	0	0	0	0	0	0	0	0	0	0	0
At1NC036260	1	1	1	1	0	0	0	0	0	0	0	0	0	0	0	0	0	0
At1NC036390	1	1	1	1	0	0	0	0	0	0	0	0	0	0	0	0	0	0
At1NC036400	1	1	1	1	0	0	0	0	0	0	0	0	0	0	0	0	0	0
At1NC036610	1	1	0	0	0	0	0	0	0	0	0	0	0	0	0	0	1	1
At1NC036710	1	1	0	0	0	1	1	0	0	0	0	0	0	0	1	0	0	0
At1NC036800	1	1	0	0	0	0	0	0	0	0	0	0	0	0	0	0	0	0
At1NC036970	1	1	0	0	0	0	0	0	0	0	0	0	0	0	0	0	0	0
At1NC037080	1	1	0	0	0	0	0	0	0	0	0	0	0	0	0	0	0	1
At1NC037090	1	1	0	0	0	0	0	0	0	0	0	0	0	0	0	0	0	1
At1NC037270	1	0	0	0	0	0	0	0	0	0	0	0	0	0	0	1	0	1
At1NC037320	2	0	0	0	0	0	0	0	0	0	0	0	0	0	0	1	0	0
At1NC037340	1	0	0	0	0	0	0	1	2	0	0	0	0	0	0	0	0	0
At1NC037450	1	0	0	0	0	0	0	0	0	0	0	0	0	0	0	1	0	0
At1NC037530	1	0	0	0	0	0	0	0	0	0	0	0	0	0	0	1	1	0
At1NC037640	1	1	0	0	0	0	0	0	0	0	0	0	0	0	0	0	0	0
At1NC037650	1	1	0	0	0	0	0	0	0	0	0	0	0	0	0	0	0	0
At1NC037840	1	0	0	0	0	0	0	0	0	0	0	0	0	0	0	1	0	0
At1NC037890	1	0	0	0	0	0	0	0	0	0	0	0	0	0	0	1	0	0
At1NC037970	1	1	1	1	0	0	1	0	0	0	0	0	0	0	1	0	0	0
At1NC037980	1	0	1	1	0	0	0	0	0	0	0	0	0	0	0	0	0	0
At1NC037990	1	1	1	1	0	0	0	0	1	0	0	0	0	0	1	0	0	0
At1NC038010	1	1	0	0	1	0	0	0	1	0	0	0	0	0	1	0	0	0
At1NC038040	1	1	0	0	0	0	0	0	0	0	0	0	0	0	0	0	0	1
At1NC038190	1	1	0	0	0	0	0	0	0	0	0	0	0	0	0	0	0	0
At1NC038230	1	1	1	1	1	4	4	1	2	1	0	0	1	1	1	0	0	0
At1NC038300	1	1	1	0	1	3	3	1	1	0	0	0	0	0	1	0	0	0
At1NC038310	1	1	1	1	0	2	1	1	1	0	0	0	0	0	1	0	0	0
At1NC038320	1	1	0	1	0	1	0	1	0	0	0	0	0	0	1	0	0	0
At1NC038340	1	1	0	0	0	0	0	0	0	0	0	0	0	0	0	0	0	0
At1NC038350	1	1	0	0	0	0	0	0	0	0	0	0	0	0	0	0	0	0
At1NC038410	1	1	1	1	0	0	0	1	1	0	0	0	0	0	1	0	0	0
At1NC038430	1	1	0	0	0	0	0	0	0	0	0	0	0	0	0	0	0	0
At1NC038470	1	1	0	0	0	0	0	0	0	0	0	0	0	0	0	0	0	0
At1NC038640	3	1	0	0	0	0	0	0	0	0	0	0	0	0	0	0	0	0
At1NC038650	4	5	5	2	0	0	0	0	0	0	0	0	0	0	0	0	0	0
At1NC038660	1	0	0	0	0	0	0	0	0	0	0	0	0	0	0	1	0	0
At1NC038720	1	0	0	0	0	0	0	0	0	0	0	0	0	0	0	1	0	0
At1NC038730	1	1	0	0	1	0	0	0	0	0	0	0	0	0	0	0	0	0
At1NC038800	1	2	0	0	0	0	0	0	0	0	0	0	0	0	0	0	0	1
At1NC038850	1	0	0	0	0	0	0	0	0	0	0	0	0	0	0	1	0	1
At1NC039030	1	1	0	0	0	0	0	0	0	0	0	0	0	0	0	0	0	0
At1NC039110	1	0	0	0	0	0	0	0	0	0	0	0	0	0	0	1	0	0
At1NC039270	1	1	0	0	0	0	0	0	0	0	0	0	0	0	0	0	0	0
At1NC039280	1	1	1	1	0	1	1	1	0	0	0	0	0	0	1	0	0	0
At1NC039310	1	0	0	0	0	0	0	0	0	0	0	0	0	0	0	1	0	0
At1NC039370	1	1	0	0	0	0	0	0	0	0	0	0	0	0	0	0	0	0
At1NC039380	1	1	0	0	0	0	0	0	0	0	0	0	0	0	0	0	0	0
At1NC039470	1	1	1	1	1	2	2	1	1	0	0	0	0	1	1	0	0	0
At1NC039550	1	1	0	0	0	0	0	0	0	0	0	0	0	0	0	0	0	0
At1NC039730	1	0	0	0	0	0	0	0	0	0	0	0	0	0	0	1	0	0
At1NC039750	2	1	1	1	0	0	0	0	0	0	0	0	0	0	0	0	0	0
At1NC039820	1	1	0	0	0	0	0	0	0	0	0	0	0	0	0	0	0	0
At1NC039840	1	1	1	1	0	0	0	0	0	0	0	0	0	0	0	0	0	0
At1NC039870	2	1	0	0	0	0	0	0	0	0	0	0	0	0	0	0	0	1
At1NC039880	1	1	1	1	2	1	1	1	1	0	0	0	0	1	1	0	0	0
At1NC039990	8	1	0	0	0	0	0	0	0	0	0	0	0	0	0	0	0	0
At1NC040080	1	1	1	1	1	2	2	1	1	0	0	0	0	1	1	0	0	1
At1NC040160	3	0	0	0	0	0	0	0	0	0	0	0	0	0	0	1	0	0
At1NC040220	1	1	0	0	0	0	0	0	0	0	0	0	0	0	0	0	0	0
At1NC040230	4	3	0	0	0	0	0	0	0	0	0	0	0	0	0	0	0	0
At1NC040270	1	0	0	0	0	0	0	0	0	0	0	0	0	0	0	1	0	0
At1NC040360	1	0	0	0	0	0	0	0	0	0	0	0	0	0	0	1	0	0
At1NC040390	1	1	0	0	0	0	0	0	0	0	0	0	0	0	0	0	0	0
At1NC040410	1	0	0	0	0	0	0	0	0	0	0	0	0	0	0	1	0	0
At1NC040510	2	2	2	2	0	0	0	0	0	0	0	0	0	0	0	0	0	0
At1NC040520	2	3	2	2	0	0	0	0	0	0	0	0	0	0	0	0	0	1
At1NC040650	1	1	1	1	1	2	2	1	1	1	0	0	1	1	1	0	0	1
At1NC040670	6	0	0	0	0	0	0	0	0	0	0	0	0	0	0	1	0	0
At1NC040850	3	2	2	4	2	0	0	0	0	0	0	0	0	0	0	0	0	1
At1NC041030	1	0	0	0	0	0	0	0	0	0	0	0	0	0	0	1	0	0
At1NC041040	1	0	0	0	0	0	0	0	0	0	0	0	0	0	0	1	0	0
At1NC041110	1	1	0	0	0	0	0	0	0	0	0	0	0	0	0	0	0	0
At1NC041120	2	1	0	0	0	0	0	0	0	0	0	0	0	0	0	0	0	0
At1NC041130	2	2	0	0	0	0	0	0	0	0	0	0	0	0	0	0	0	1
At1NC041340	1	0	0	0	0	0	0	0	0	0	0	0	0	0	0	1	1	1
At1NC041570	1	0	0	0	0	0	0	0	0	0	0	0	0	0	0	1	0	0
At1NC041580	1	1	1	0	0	0	0	0	0	0	0	0	0	0	0	0	0	0
At1NC041700	1	0	0	0	0	0	0	0	0	0	0	0	0	0	0	1	0	1
At1NC041710	1	0	0	0	0	0	0	0	0	0	0	0	0	0	0	1	0	0
At1NC041750	1	0	0	0	0	0	0	0	0	0	0	0	0	0	0	1	0	0
At1NC041770	1	0	0	0	0	0	0	0	0	0	0	0	0	0	0	1	0	0
At1NC041810	1	0	0	0	0	0	0	0	0	0	0	0	0	0	0	1	0	0
At1NC041820	1	0	0	2	0	0	0	0	0	0	0	0	0	0	0	0	0	0
At1NC041830	1	2	0	0	0	0	0	0	0	0	0	0	0	0	0	0	0	0
At1NC041840	1	1	0	0	0	0	0	0	0	0	0	0	0	0	0	0	1	1
At1NC041850	1	1	0	0	0	0	0	0	0	0	0	0	0	0	0	0	0	0
At1NC041860	1	0	0	0	0	0	0	0	0	0	0	0	0	0	0	1	0	1
At1NC042060	1	1	0	0	0	0	0	0	0	0	0	0	0	0	0	0	0	0
At1NC042130	1	1	1	1	2	2	1	1	1	0	0	0	0	1	1	0	0	0
At1NC042200	1	0	0	0	0	0	0	0	0	0	0	0	0	0	0	1	0	0
At1NC042270	1	1	0	0	1	0	0	1	0	0	0	0	0	0	1	0	0	0
At1NC042290	1	1	0	0	0	0	0	0	0	0	0	0	0	0	0	0	0	1
At1NC042380	1	1	0	0	0	0	0	0	0	0	0	0	0	0	0	0	0	0
At1NC042420	1	0	0	0	0	0	0	0	0	0	0	0	0	0	0	1	0	0
At1NC042550	1	1	0	1	0	0	0	0	0	0	0	0	0	0	0	0	0	0
At1NC042600	1	0	0	0	0	0	0	0	0	0	0	0	0	0	0	1	0	0
At1NC042650	1	0	0	0	0	0	0	0	0	0	0	0	0	0	0	1	0	0
At1NC042700	2	3	2	2	0	0	0	1	2	0	0	0	0	0	1	0	1	1
At1NC042740	1	0	0	0	0	0	0	0	0	0	0	0	0	0	0	1	0	0
At1NC042750	2	1	1	1	1	0	0	1	1	0	0	0	0	0	1	0	0	0
At1NC042790	1	1	0	0	0	0	0	0	0	0	0	0	0	0	0	0	0	0
At1NC042890	1	1	0	0	0	0	0	0	0	0	0	0	0	0	0	0	0	0
At1NC043000	2	2	0	0	0	0	0	0	0	0	0	0	0	0	0	0	0	0
At1NC043010	2	2	0	0	0	0	0	0	0	0	0	0	0	0	0	0	0	0
At1NC043020	5	6	1	0	0	0	0	0	0	0	0	0	0	0	0	0	0	0
At1NC043070	1	0	0	0	0	0	0	0	0	0	0	0	0	0	0	1	0	0
At1NC043080	1	1	0	0	0	0	0	0	0	0	0	0	0	0	0	0	0	0
At1NC043090	1	0	0	0	0	0	0	0	0	0	0	0	0	0	0	1	0	0
At1NC043100	1	1	0	0	0	0	0	0	0	0	0	0	0	0	0	0	0	0
At1NC043150	1	0	0	0	0	0	0	0	0	0	0	0	0	0	0	1	0	0
At1NC043190	1	1	0	0	0	0	0	1	0	0	0	0	0	0	0	0	0	1
At1NC043220	1	1	0	0	0	0	0	0	0	0	0	0	0	0	0	0	0	0
At1NC043280	1	1	1	1	0	0	0	0	1	0	0	0	0	0	1	0	1	1
At1NC043290	1	1	1	1	0	0	0	0	0	0	0	0	0	0	0	0	1	0
At1NC043310	1	1	0	0	0	0	0	0	0	0	0	0	0	0	0	0	0	0
At1NC043320	1	1	0	0	0	0	0	0	0	0	0	0	0	0	0	0	0	0
At1NC043350	1	1	0	0	0	0	0	0	0	0	0	0	0	0	0	0	0	0
At1NC043550	1	1	0	0	0	0	0	0	0	0	0	0	0	0	0	0	0	0
At1NC043560	1	1	0	0	0	0	0	0	0	0	0	0	0	0	0	0	0	0
At1NC043640	1	1	0	0	0	0	0	0	0	0	0	0	0	0	0	0	0	0
At1NC043680	1	1	0	0	0	0	0	0	0	0	0	0	0	0	0	0	0	0
At1NC043800	1	0	0	0	0	0	0	0	0	0	0	0	0	0	0	1	0	0
At1NC043970	2	0	0	0	0	0	0	0	0	0	0	0	0	0	0	1	0	0
At1NC044070	2	0	0	0	0	0	0	0	0	0	0	0	0	0	0	1	0	1
At1NC044080	2	0	0	0	0	0	0	0	0	0	0	0	0	0	0	1	0	0
At1NC044120	1	1	1	1	2	2	2	1	1	0	0	0	0	1	1	0	0	0
At1NC044190	1	0	0	0	0	0	0	0	0	0	0	0	0	0	0	1	0	0
At1NC044220	2	0	0	0	0	0	0	0	0	0	0	0	0	0	0	1	0	0
At1NC044390	1	1	1	0	0	0	0	0	0	0	0	0	0	0	0	0	0	0
At1NC044430	1	1	0	0	0	0	0	0	0	0	0	0	0	0	0	0	0	0
At1NC044530	1	1	0	0	0	0	0	0	0	0	0	0	0	0	0	0	0	0
At1NC044550	2	2	0	0	0	0	1	0	1	0	0	0	0	0	1	0	0	0
At1NC044560	1	1	0	0	0	0	0	0	0	0	0	0	0	0	0	0	0	0
At1NC044630	2	0	0	0	0	0	0	0	0	0	0	0	0	0	0	1	0	1
At1NC044680	3	5	0	0	0	0	0	0	0	0	0	0	0	0	0	0	0	0
At1NC044710	4	8	0	0	0	0	0	0	0	0	0	0	0	0	0	0	0	0
At1NC044720	3	3	0	0	0	0	0	0	0	0	0	0	0	0	0	0	0	0
At1NC044780	1	0	0	0	0	0	0	0	0	0	0	0	0	0	0	1	1	0
At1NC044820	1	0	0	0	0	0	0	0	0	0	0	0	0	0	0	1	0	0
At1NC044860	1	1	0	0	0	0	0	0	0	0	0	0	0	0	0	0	0	1
At1NC044870	1	2	0	0	0	0	0	0	0	0	0	0	0	0	0	0	0	0
At1NC044880	1	1	0	0	0	0	0	0	0	0	0	0	0	0	0	0	0	0
At1NC045060	1	1	0	0	0	0	0	0	0	0	0	0	0	0	0	0	0	0
At1NC045140	1	1	0	0	0	0	0	0	0	0	0	0	0	0	0	0	0	0
At1NC045250	1	0	0	0	0	0	0	0	0	0	0	0	0	0	0	1	0	0
At1NC045270	1	0	0	0	0	0	0	0	0	0	0	0	0	0	0	1	0	0
At1NC045310	1	0	0	0	0	0	0	0	0	0	0	0	0	0	0	1	0	1
At1NC045380	2	0	0	0	0	0	0	0	0	0	0	0	0	0	0	1	0	0
At1NC045390	3	1	0	0	0	0	0	0	0	0	0	0	0	0	0	0	0	0
At1NC045410	3	0	0	0	0	0	0	0	0	0	0	0	0	0	0	1	1	0
At1NC045420	3	1	0	0	0	0	0	0	0	0	0	0	0	0	0	0	1	1
At1NC045590	1	1	1	1	0	1	1	1	1	0	0	0	0	0	1	0	0	0
At1NC045790	1	1	0	0	0	0	0	0	0	0	0	0	0	0	0	0	0	0
At1NC045840	1	0	0	0	0	0	0	0	0	0	0	0	0	0	0	1	0	0
At1NC045890	3	4	0	0	0	0	0	0	0	0	0	0	0	0	0	0	0	1
At1NC046100	2	1	1	1	1	2	1	1	1	0	0	0	0	1	1	0	0	1
At1NC046230	3	0	0	0	0	0	0	0	0	0	0	0	0	0	0	1	0	0
At1NC046440	3	1	0	0	0	0	0	0	0	0	0	0	0	0	0	0	0	0
At1NC046450	3	1	0	0	0	0	0	0	0	0	0	0	0	0	0	0	0	1
At1NC046600	7	2	0	0	0	0	0	0	0	0	0	0	0	0	0	0	0	0
At1NC046630	3	7	0	0	0	0	0	0	0	0	0	0	0	0	0	0	1	0
At1NC046690	1	1	0	0	0	0	0	0	0	0	0	0	0	0	0	0	0	0
At1NC046910	10	0	0	0	0	0	0	0	0	0	0	0	0	0	0	1	0	0
At1NC046940	7	0	0	0	0	0	0	0	0	0	0	0	0	0	0	1	0	0
At1NC047060	1	0	0	0	0	0	0	0	0	0	0	0	0	0	0	1	0	0
At1NC047070	1	0	0	0	0	0	0	0	0	0	0	0	0	0	0	1	0	0
At1NC047120	1	0	0	0	0	0	0	0	0	0	0	0	0	0	0	1	0	1
At1NC047130	1	1	0	0	0	0	0	0	0	0	0	0	0	0	0	0	0	0
At1NC047150	2	17	0	0	0	0	0	0	0	0	0	0	0	0	0	0	0	0
At1NC047160	8	4	0	0	0	0	0	0	0	0	0	0	0	0	0	0	0	0
At1NC047170	1	0	0	0	0	0	0	0	0	0	0	0	0	0	0	1	0	0
At1NC047240	1	0	0	0	0	0	0	0	0	0	0	0	0	0	0	1	0	0
At1NC047250	2	0	0	0	0	0	0	0	0	0	0	0	0	0	0	1	0	1
At1NC047280	1	0	0	0	0	0	0	0	0	0	0	0	0	0	0	1	0	0
At1NC047350	2	0	0	0	0	0	0	0	0	0	0	0	0	0	0	1	0	1
At1NC047390	1	0	0	0	0	0	0	0	0	0	0	0	0	0	0	1	0	0
At1NC047420	2	0	0	0	0	0	0	0	0	0	0	0	0	0	0	1	0	0
At1NC047590	2	1	1	1	0	1	1	0	1	0	0	0	0	0	1	0	0	1
At1NC047600	2	1	0	0	0	0	0	0	0	0	0	0	0	0	0	0	0	0
At1NC047690	1	2	0	0	0	0	0	0	0	0	0	0	0	0	0	0	0	0
At1NC047720	11	11	0	0	0	0	0	0	0	0	0	0	0	0	0	0	0	0
At1NC047740	2	3	0	0	0	0	0	0	1	0	0	0	0	0	0	0	0	0
At1NC047780	3	2	0	0	0	0	0	0	0	0	0	0	0	0	0	0	0	0
At1NC047840	3	1	0	0	0	0	0	0	1	0	0	0	0	0	0	0	0	0
At1NC047850	3	1	0	0	0	0	0	0	0	0	0	0	0	0	0	0	0	0
At1NC047900	3	5	0	0	0	0	0	0	0	0	0	0	0	0	0	0	0	0
At1NC048010	1	0	0	0	0	0	0	0	0	0	0	0	0	0	0	1	0	1
At1NC048350	7	5	0	0	0	0	0	0	0	0	0	0	0	0	0	0	0	1
At1NC048490	3	2	1	0	0	0	0	0	0	0	0	0	0	0	0	0	0	0
At1NC048540	2	0	0	0	0	0	0	0	0	0	0	0	0	0	0	1	1	0
At1NC048780	3	3	0	0	0	0	0	0	0	0	0	0	0	0	0	0	0	0
At1NC048880	12	0	0	0	0	0	0	0	0	0	0	0	0	0	0	1	0	0
At1NC048960	1	0	0	0	0	0	0	0	0	0	0	0	0	0	0	1	0	0
At1NC048980	1	0	0	0	0	0	0	0	0	0	0	0	0	0	0	1	0	0
At1NC049130	1	1	1	1	0	0	0	0	0	0	0	0	0	0	0	0	0	0
At1NC049160	2	7	0	0	0	0	0	0	0	0	0	0	0	0	0	0	0	0
At1NC049290	1	0	0	0	0	0	0	0	0	0	0	0	0	0	0	1	0	0
At1NC049310	1	1	0	0	0	0	0	0	0	0	0	0	0	0	0	0	0	0
At1NC049320	1	1	1	1	0	0	0	0	0	0	0	0	0	0	0	0	0	1
At1NC049450	2	1	0	0	0	0	0	0	0	0	0	0	0	0	0	0	0	0
At1NC049460	2	1	0	0	0	0	0	0	0	0	0	0	0	0	0	0	0	0
At1NC049480	1	0	0	0	0	0	0	0	0	0	0	0	0	0	0	1	0	0
At1NC049510	1	1	1	1	0	0	0	0	0	0	0	0	0	0	0	0	0	0
At1NC049760	33	6	0	0	0	0	0	0	0	0	0	0	0	0	0	0	0	0
At1NC049920	1	0	0	0	0	0	0	0	0	0	0	0	0	0	0	1	0	0
At1NC049950	1	1	0	0	0	0	0	0	0	0	0	0	0	0	0	0	0	1
At1NC049960	1	1	0	0	0	0	0	0	0	0	0	0	0	0	0	0	0	0
At1NC049990	2	1	1	1	1	0	0	1	1	1	0	0	0	0	1	0	0	0
At1NC050110	1	6	0	0	0	0	0	0	0	0	0	0	0	0	0	0	0	1
At1NC050440	1	2	0	0	0	0	0	0	0	0	0	0	0	0	0	0	0	0
At1NC050460	2	0	0	0	0	0	0	0	0	0	0	0	0	0	0	1	0	0
At1NC050640	1	2	0	1	0	0	0	0	0	0	0	0	0	0	0	0	0	0
At1NC050750	1	2	0	0	0	0	0	0	0	0	0	0	0	0	0	0	0	0
At1NC050760	2	0	0	0	0	0	0	0	0	0	0	0	0	0	0	1	0	0
At1NC050770	3	1	0	0	0	0	0	0	0	0	0	0	0	0	0	0	0	0
At1NC050910	2	0	0	0	0	0	0	0	0	0	0	0	0	0	0	1	0	0
At1NC050920	3	0	0	0	0	0	0	0	0	0	0	0	0	0	0	1	0	0
At1NC050930	3	0	0	0	0	0	0	0	0	0	0	0	0	0	0	1	0	0
At1NC051050	1	0	0	0	0	0	0	0	0	0	0	0	0	0	0	1	0	0
At1NC051210	4	0	0	0	0	0	0	0	0	0	0	0	0	0	0	1	0	0
At1NC051380	3	0	0	0	0	0	0	0	0	0	0	0	0	0	0	1	0	0
At1NC051390	3	3	0	0	0	0	0	0	0	0	0	0	0	0	0	0	0	0
At1NC051650	5	0	0	0	0	0	0	0	0	0	0	0	0	0	0	1	0	0
At1NC051720	2	1	0	0	0	0	0	0	0	0	0	0	0	0	0	0	1	1
At1NC051800	1	1	0	0	0	0	0	1	1	0	0	0	0	0	1	0	0	1
At1NC051890	5	1	0	0	0	0	0	0	0	0	0	0	0	0	0	0	0	0
At1NC051950	2	0	0	0	0	0	0	0	0	0	0	0	0	0	0	1	0	0
At1NC052410	1	0	0	0	0	0	0	0	0	0	0	0	0	0	0	1	0	1
At1NC052420	1	1	0	0	0	0	0	0	0	0	0	0	0	0	0	0	0	0
At1NC052480	4	0	0	0	0	0	0	0	0	0	0	0	0	0	0	1	0	0
At1NC052500	2	0	0	0	0	0	0	0	0	0	0	0	0	0	0	1	0	0
At1NC052550	3	0	0	0	0	0	0	0	0	0	0	0	0	0	0	1	0	0
At1NC052650	2	1	1	0	0	0	0	0	0	0	0	0	0	0	0	0	0	0
At1NC053020	2	0	0	0	0	0	0	0	0	0	0	0	0	0	0	1	0	0
At1NC053210	1	1	0	0	0	0	0	0	0	0	0	0	0	0	0	0	0	0
At1NC053230	1	1	1	1	0	0	0	1	0	0	0	0	0	0	1	0	0	0
At1NC053250	2	3	0	0	0	0	0	0	0	0	0	0	0	0	0	0	0	1
At1NC053290	1	1	1	1	1	0	0	1	1	1	0	0	0	0	1	0	0	0
At1NC053370	1	0	0	0	0	0	0	0	0	0	0	0	0	0	0	1	0	0
At1NC053460	7	1	0	0	0	0	1	0	2	0	0	0	0	0	1	0	0	0
At1NC053930	10	1	0	0	0	0	0	0	0	0	0	0	0	0	0	0	0	1
At1NC053940	10	1	0	0	0	0	0	0	0	0	0	0	0	0	0	0	0	0
At1NC053980	1	0	0	0	0	0	0	0	0	0	0	0	0	0	0	1	0	0
At1NC054920	1	0	0	0	0	0	0	0	0	0	0	0	0	0	0	1	0	0
At1NC054930	1	0	0	0	0	0	0	0	0	0	0	0	0	0	0	1	0	0
At1NC056780	12	0	0	0	0	0	0	0	0	0	0	0	0	0	0	1	0	0
At1NC058190	14	42	92	12	0	0	0	0	0	0	0	0	0	0	0	0	0	0
At1NC058350	3	0	0	0	0	0	0	0	0	0	0	0	0	0	0	1	0	0
At1NC058430	24	6	0	0	0	0	0	0	0	0	0	0	0	0	0	0	0	0
At1NC058440	2	0	0	0	0	0	0	0	0	0	0	0	0	0	0	1	0	0
At1NC058450	2	0	0	0	0	0	0	0	0	0	0	0	0	0	0	1	0	1
At1NC058490	1	0	0	0	0	0	0	0	0	0	0	0	0	0	0	1	0	0
At1NC058650	4	0	0	0	0	0	0	0	0	0	0	0	0	0	0	1	0	0
At1NC058710	6	0	0	0	0	0	0	0	0	0	0	0	0	0	0	1	0	0
At1NC059010	2	2	0	0	0	0	0	0	0	0	0	0	0	0	0	0	0	0
At1NC059020	1	2	0	0	0	0	0	0	0	0	0	0	0	0	0	0	0	0
At1NC059350	1	0	0	0	0	0	0	0	0	0	0	0	0	0	0	1	0	0
At1NC059420	3	0	0	0	0	0	0	0	0	0	0	0	0	0	0	1	0	0
At1NC059510	30	26	0	0	0	0	0	0	0	0	0	0	0	0	0	0	0	0
At1NC059560	3	2	0	0	0	0	0	0	0	0	0	0	0	0	0	0	0	0
At1NC059580	1	0	0	0	0	0	0	0	0	0	0	0	0	0	0	1	0	0
At1NC059770	9	15	0	0	0	0	0	0	0	0	0	0	0	0	0	0	0	0
At1NC059840	1	0	0	0	0	0	0	0	0	0	0	0	0	0	0	1	0	1
At1NC059970	1	2	0	0	0	0	0	0	0	0	0	0	0	0	0	0	0	0
At1NC059980	1	0	0	0	0	0	0	0	0	0	0	0	0	0	0	1	0	0
At1NC060050	1	0	0	0	0	0	0	0	0	0	0	0	0	0	0	1	0	0
At1NC060100	1	0	0	0	0	0	0	0	0	0	0	0	0	0	0	1	0	0
At1NC060171	2	1	0	0	0	0	0	0	0	0	0	0	0	0	0	0	0	0
At1NC060250	1	0	0	0	0	0	0	0	0	0	0	0	0	0	0	1	0	0
At1NC060380	1	0	0	0	0	0	0	0	0	0	0	0	0	0	0	1	0	0
At1NC060400	5	8	4	1	0	0	0	0	3	0	0	0	0	0	1	0	0	0
At1NC060750	1	0	0	0	0	0	0	0	0	0	0	0	0	0	0	1	0	0
At1NC060800	6	43	6	3	0	0	0	0	0	0	0	0	0	0	0	0	1	0
At1NC060810	1	6	0	0	0	0	0	0	0	0	0	0	0	0	0	0	0	1
At1NC060850	2	4	0	0	0	0	0	0	0	0	0	0	0	0	0	0	0	0
At1NC060860	1	0	0	0	0	0	0	0	0	0	0	0	0	0	0	1	0	0
At1NC060870	1	0	0	0	0	0	0	0	0	0	0	0	0	0	0	1	0	0
At1NC060920	2	0	0	0	0	0	0	0	0	0	0	0	0	0	0	1	1	1
At1NC061050	2	1	0	0	0	0	0	0	0	0	0	0	0	0	0	0	0	0
At1NC061070	14	1	0	0	0	0	0	0	0	0	0	0	0	0	0	0	0	1
At1NC061090	1	0	0	0	0	0	0	0	0	0	0	0	0	0	0	1	0	0
At1NC061350	31	0	0	0	0	0	0	0	0	0	0	0	0	0	0	1	0	0
At1NC061351	15	0	0	0	0	0	0	0	0	0	0	0	0	0	0	1	0	0
At1NC061380	4	7	4	1	0	0	0	0	0	0	0	0	0	0	0	0	0	0
At1NC061390	4	3	2	1	0	0	0	0	0	0	0	0	0	0	0	0	0	0
At1NC061470	1	1	0	0	0	0	0	0	0	0	0	0	0	0	0	0	0	0
At1NC061530	1	0	0	0	0	0	0	0	0	0	0	0	0	0	0	1	0	0
At1NC061690	1	1	0	0	0	0	0	0	0	0	0	0	0	0	0	0	0	1
At1NC061691	1	1	0	0	0	0	0	0	0	0	0	0	0	0	0	0	0	0
At1NC061870	11	87	6	2	4	0	0	0	0	0	0	0	0	0	0	0	0	1
At1NC061900	1	1	1	0	0	0	0	0	1	0	0	0	0	0	1	0	0	0
At1NC061930	1	0	0	0	0	0	0	0	0	0	0	0	0	0	0	1	0	0
At1NC061940	4	2	0	0	0	0	0	0	0	0	0	0	0	0	0	0	0	0
At1NC061950	7	4	0	0	0	0	0	0	0	0	0	0	0	0	0	0	0	0
At1NC062330	3	0	0	0	0	0	0	0	0	0	0	0	0	0	0	1	0	0
At1NC062550	1	0	0	0	0	0	0	0	0	0	0	0	0	0	0	1	0	1
At1NC062560	1	1	0	0	0	0	0	0	0	0	0	0	0	0	0	0	0	0
At1NC062570	1	0	0	0	0	0	0	0	0	0	0	0	0	0	0	1	0	0
At1NC062600	1	6	0	0	0	0	0	0	0	0	0	0	0	0	0	0	0	0
At1NC062610	1	1	0	0	0	0	0	0	0	0	0	0	0	0	0	0	0	1
At1NC062850	2	0	0	0	0	0	0	0	0	0	0	0	0	0	0	1	0	0
At1NC062920	1	1	0	0	0	0	0	1	0	0	0	0	0	0	0	0	0	0
At1NC062930	19	1	0	0	0	0	0	0	0	0	0	0	0	0	0	0	0	1
At1NC062940	21	0	0	0	0	0	0	0	0	0	0	0	0	0	0	1	0	0
At1NC063000	1	1	1	1	2	0	0	0	1	0	0	0	0	0	1	0	0	0
At1NC063020	1	1	1	1	0	0	0	0	1	0	0	0	0	0	1	0	0	0
At1NC063380	2	0	0	0	0	0	0	0	0	0	0	0	0	0	0	1	1	1
At1NC063390	2	0	0	0	0	0	0	0	0	0	0	0	0	0	0	1	0	0
At1NC063480	1	0	0	0	0	0	0	0	0	0	0	0	0	0	0	1	0	0
At1NC063510	3	0	0	0	0	0	0	0	0	0	0	0	0	0	0	1	0	0
At1NC063700	2	3	0	0	0	0	0	0	0	0	0	0	0	0	0	0	0	0
At1NC063710	1	1	0	0	0	0	0	0	0	0	0	0	0	0	0	0	0	0
At1NC063720	1	0	0	0	0	0	0	0	0	0	0	0	0	0	0	1	0	0
At1NC063910	1	0	1	0	0	0	0	0	0	0	0	0	0	0	0	0	0	1
At1NC064080	2	1	0	0	0	0	0	0	0	0	0	0	0	0	0	0	0	0
At1NC064110	1	1	0	0	0	0	0	0	1	0	0	0	0	0	0	0	0	0
At1NC064140	1	1	0	0	0	1	1	1	0	0	0	0	0	0	1	0	0	0
At1NC064230	1	1	0	0	1	2	1	1	1	0	0	0	0	0	1	0	0	0
At1NC064300	2	0	0	0	0	0	0	0	0	0	0	0	0	0	0	1	0	0
At1NC064390	1	0	0	0	0	0	0	0	0	0	0	0	0	0	0	1	0	0
At1NC064470	1	0	0	0	0	0	0	0	0	0	0	0	0	0	0	1	0	0
At1NC064490	1	1	0	0	0	0	0	0	0	0	0	0	0	0	0	0	0	1
At1NC064570	4	0	0	0	0	0	0	0	0	0	0	0	0	0	0	1	0	0
At1NC064580	4	1	0	0	0	0	0	0	0	0	0	0	0	0	0	0	0	0
At1NC064590	4	0	0	0	0	0	0	0	0	0	0	0	0	0	0	1	0	0
At1NC064600	7	0	0	0	0	0	0	0	0	0	0	0	0	0	0	1	0	1
At1NC064680	1	5	0	0	0	0	0	0	0	0	0	0	0	0	0	0	0	0
At1NC064710	2	3	0	0	0	0	0	0	0	0	0	0	0	0	0	0	1	0
At1NC064720	1	0	0	0	0	0	0	0	0	0	0	0	0	0	0	1	1	0
At1NC064750	2	4	3	0	0	0	0	0	0	0	0	0	0	0	0	0	0	0
At1NC064850	1	1	0	0	0	0	0	0	0	0	0	0	0	0	0	0	0	0
At1NC064880	2	2	3	2	0	1	2	2	3	0	0	0	0	0	1	0	0	1
At1NC064920	2	2	4	4	1	2	4	4	5	0	0	0	0	1	1	0	0	1
At1NC064960	3	1	1	1	0	1	1	1	2	0	0	0	0	0	1	0	0	0
At1NC064970	2	1	0	1	0	0	0	0	0	0	0	0	0	0	0	0	0	0
At1NC065030	1	0	0	0	0	0	0	0	0	0	0	0	0	0	0	1	0	1
At1NC065150	1	1	0	0	0	0	0	0	0	0	0	0	0	0	0	0	0	1
At1NC065170	1	1	0	0	0	0	0	0	0	0	0	0	0	0	0	0	0	0
At1NC065370	1	0	0	0	0	0	0	0	0	0	0	0	0	0	0	1	0	0
At1NC065390	1	0	0	0	0	0	0	0	0	0	0	0	0	0	0	1	0	1
At1NC065550	8	2	0	0	0	0	0	0	0	0	0	0	0	0	0	0	0	0
At1NC065570	2	0	0	0	0	0	0	0	0	0	0	0	0	0	0	1	0	0
At1NC065760	7	5	1	2	0	0	0	0	1	0	0	0	0	0	1	0	0	0
At1NC065770	3	2	0	0	0	0	0	0	0	0	0	0	0	0	0	0	0	0
At1NC065830	2	0	0	0	0	0	0	0	0	0	0	0	0	0	0	1	0	0
At1NC065840	1	0	0	0	0	0	0	0	0	0	0	0	0	0	0	1	0	1
At1NC065850	2	0	0	0	0	0	0	0	0	0	0	0	0	0	0	1	0	1
At1NC065851	2	1	0	0	0	0	0	0	0	0	0	0	0	0	0	0	0	0
At1NC065910	1	1	0	0	0	0	0	0	0	0	0	0	0	0	0	0	0	1
At1NC066020	1	1	0	0	0	0	0	0	0	0	0	0	0	0	0	0	0	0
At1NC066040	1	0	0	0	0	0	0	0	0	0	0	0	0	0	0	1	0	0
At1NC066070	5	1	0	0	0	0	0	0	0	0	0	0	0	0	0	0	0	0
At1NC066150	1	1	1	1	0	0	0	0	0	0	0	0	0	0	0	0	0	1
At1NC066220	3	0	0	0	0	0	0	0	0	0	0	0	0	0	0	1	0	0
At1NC066230	2	1	1	1	1	0	0	0	1	0	0	0	0	0	1	0	0	0
At1NC066320	1	1	0	0	0	0	0	0	0	0	0	0	0	0	0	0	0	0
At1NC066380	1	11	15	2	0	0	0	0	0	0	0	0	0	0	0	0	0	1
At1NC066390	2	19	20	4	0	0	0	0	0	0	0	0	0	0	0	0	0	1
At1NC066400	1	1	0	0	0	1	1	0	1	0	0	0	0	0	1	0	0	0
At1NC066430	1	1	0	0	0	0	0	0	0	0	0	0	0	0	0	0	0	0
At1NC066440	1	1	0	0	0	0	0	0	0	0	0	0	0	0	0	0	0	0
At1NC066690	1	1	1	1	0	1	1	0	0	0	0	0	0	0	1	0	0	0
At1NC066960	8	10	0	0	0	0	0	0	0	0	0	0	0	0	0	0	0	0
At1NC066990	5	0	0	0	0	0	0	0	0	0	0	0	0	0	0	1	0	0
At1NC067160	1	1	0	0	0	0	0	0	0	0	0	0	0	0	0	0	0	0
At1NC067170	1	2	0	0	0	0	0	0	0	0	0	0	0	0	0	0	0	1
At1NC067280	1	0	0	0	0	0	0	0	0	0	0	0	0	0	0	1	0	0
At1NC067320	1	0	0	0	0	0	0	0	0	0	0	0	0	0	0	1	0	0
At1NC067390	1	0	0	0	0	0	0	0	0	0	0	0	0	0	0	1	0	0
At1NC067410	1	0	0	0	0	0	0	0	0	0	0	0	0	0	0	1	0	0
At1NC067620	1	1	0	0	0	0	0	0	0	0	0	0	0	0	0	0	0	0
At1NC067640	1	0	0	0	0	0	0	0	0	0	0	0	0	0	0	1	0	0
At1NC067720	1	1	0	0	0	0	0	1	1	0	0	0	0	0	1	0	0	0
At1NC067730	1	1	1	1	0	1	1	1	1	0	0	0	0	0	1	0	0	1
At1NC067740	1	0	0	0	0	0	0	0	0	0	0	0	0	0	0	1	0	1
At1NC067780	1	1	0	0	0	0	0	0	0	0	0	0	0	0	0	0	0	0
At1NC067930	1	0	0	0	0	0	0	0	0	0	0	0	0	0	0	1	0	1
At1NC067950	1	0	0	0	0	0	0	0	0	0	0	0	0	0	0	1	0	0
At1NC068210	1	0	0	0	0	0	0	0	0	0	0	0	0	0	0	1	0	0
At1NC068220	1	1	0	0	0	0	0	0	0	0	0	0	0	0	0	0	0	0
At1NC068230	1	1	0	0	0	0	0	0	0	0	0	0	0	0	0	0	0	0
At1NC068270	1	1	1	0	2	2	2	1	1	0	0	0	0	0	1	0	0	1
At1NC068290	1	1	1	1	0	0	0	0	0	0	0	0	0	0	0	0	0	0
At1NC068330	1	0	0	0	0	0	0	0	0	0	0	0	0	0	0	1	0	0
At1NC068370	1	2	0	0	0	0	0	0	0	0	0	0	0	0	0	0	0	0
At1NC068560	1	0	0	0	0	0	0	0	0	0	0	0	0	0	0	1	0	1
At1NC068570	2	3	0	0	0	0	0	0	0	0	0	0	0	0	0	0	0	0
At1NC068620	1	0	0	0	0	0	0	0	0	0	0	0	0	0	0	1	0	0
At1NC068630	1	1	0	0	0	0	0	0	0	0	0	0	0	0	0	0	0	0
At1NC068790	1	1	0	0	0	0	0	0	0	0	0	0	0	0	0	0	0	0
At1NC068880	1	0	0	0	0	0	0	0	0	0	0	0	0	0	0	1	0	0
At1NC069000	1	1	0	0	0	0	0	0	0	0	0	0	0	0	0	0	0	0
At1NC069020	1	0	0	0	0	0	0	0	0	0	0	0	0	0	0	1	0	0
At1NC069080	1	2	1	1	0	0	0	0	0	0	0	0	0	0	0	0	0	0
At1NC069700	1	0	0	0	0	0	0	0	0	0	0	0	0	0	0	1	0	0
At1NC069820	1	1	0	0	0	0	0	0	0	0	0	0	0	0	0	0	0	1
At1NC069840	7	12	0	0	0	0	0	0	0	0	0	0	0	0	0	0	0	1
At1NC069850	1	0	0	0	0	0	0	0	0	0	0	0	0	0	0	1	0	1
At1NC069880	1	1	0	0	0	0	0	0	0	0	0	0	0	0	0	0	0	0
At1NC070280	1	0	0	0	0	0	0	0	0	0	0	0	0	0	0	1	0	1
At1NC070300	1	1	0	0	0	0	1	0	0	0	0	0	0	0	0	0	0	0
At1NC070310	1	0	0	0	0	0	0	0	0	0	0	0	0	0	0	1	0	0
At1NC070370	1	0	0	0	0	0	0	0	0	0	0	0	0	0	0	1	0	0
At1NC070440	2	0	0	0	0	0	0	0	0	0	0	0	0	0	0	1	0	1
At1NC070690	1	0	0	0	0	0	0	0	0	0	0	0	0	0	0	1	0	0
At1NC070750	1	1	0	0	0	0	0	0	1	0	0	0	0	0	0	0	0	1
At1NC070840	2	4	0	0	0	0	0	0	0	0	0	0	0	0	0	0	0	0
At1NC071000	1	0	0	0	0	0	0	0	0	0	0	0	0	0	0	1	0	0
At1NC071010	1	0	0	0	0	0	0	0	0	0	0	0	0	0	0	1	0	0
At1NC071020	1	1	0	0	1	1	1	1	1	0	0	0	0	0	1	0	0	0
At1NC071030	1	0	0	0	0	0	0	0	0	0	0	0	0	0	0	1	0	0
At1NC071260	1	1	0	1	1	0	1	1	1	0	0	0	0	0	1	0	0	0
At1NC071370	1	0	0	0	0	0	0	0	0	0	0	0	0	0	0	1	0	0
At1NC071390	1	0	0	0	0	0	0	0	0	0	0	0	0	0	0	1	0	0
At1NC071610	1	1	0	0	0	0	0	0	0	0	0	0	0	0	0	0	0	0
At1NC071690	1	1	0	0	0	0	0	0	0	0	0	0	0	0	0	0	0	0
At1NC071890	3	2	0	0	0	0	0	0	0	0	0	0	0	0	0	0	1	0
At1NC072020	1	1	0	0	0	0	0	0	0	0	0	0	0	0	0	0	0	0
At1NC072090	1	0	0	0	0	0	0	0	0	0	0	0	0	0	0	1	0	1
At1NC072180	1	1	0	0	0	0	0	0	0	0	0	0	0	0	0	0	0	0
At1NC072310	1	0	0	0	0	0	0	0	0	0	0	0	0	0	0	1	0	0
At1NC072490	1	1	1	0	0	0	0	0	1	0	0	0	0	0	1	0	0	0
At1NC072500	1	1	0	0	0	0	0	0	0	0	0	0	0	0	0	0	0	1
At1NC072550	2	0	0	0	0	0	0	0	0	0	0	0	0	0	0	1	1	0
At1NC072670	1	0	0	0	0	0	0	0	0	0	0	0	0	0	0	1	0	0
At1NC072690	1	0	0	0	0	0	0	0	0	0	0	0	0	0	0	1	0	0
At1NC072730	4	1	0	0	0	0	0	0	0	0	0	0	0	0	0	0	0	0
At1NC072870	2	5	0	0	0	0	0	0	0	0	0	0	0	0	0	0	0	0
At1NC072910	1	0	0	0	0	0	0	0	0	0	0	0	0	0	0	1	0	0
At1NC072920	1	1	0	0	1	0	0	1	0	0	0	0	0	0	1	0	0	0
At1NC072960	1	1	0	0	0	0	0	0	0	0	0	0	0	0	0	0	0	0
At1NC072970	4	3	0	0	0	0	0	0	0	0	0	0	0	0	0	0	0	0
At1NC072980	3	14	0	0	0	0	0	0	0	0	0	0	0	0	0	0	0	1
At1NC073100	1	1	0	0	0	0	0	0	0	0	0	0	0	0	0	0	0	0
At1NC073270	1	1	0	0	0	0	0	0	0	0	0	0	0	0	0	0	0	0
At1NC073350	2	1	0	0	0	0	0	0	0	0	0	0	0	0	0	0	0	0
At1NC073360	3	1	0	0	0	0	0	0	0	0	0	0	0	0	0	0	0	0
At1NC073600	1	0	0	0	0	0	0	0	0	0	0	0	0	0	0	1	0	0
At1NC073650	1	0	0	0	0	0	0	0	0	0	0	0	0	0	0	1	1	0
At1NC073950	1	1	0	0	0	0	0	0	1	0	0	0	0	0	0	0	0	0
At1NC074000	1	1	1	1	1	1	1	1	1	0	0	0	0	1	1	0	0	0
At1NC074010	1	1	0	0	0	0	0	0	0	0	0	0	0	0	0	0	0	0
At1NC074340	1	1	1	1	1	0	0	0	1	0	0	0	0	0	1	0	0	0
At1NC074350	1	1	1	1	0	0	0	0	0	1	0	0	0	0	1	0	0	0
At1NC074460	1	1	0	0	0	0	0	0	0	0	0	0	0	0	0	0	0	0
At1NC074490	1	0	0	0	0	0	0	0	0	0	0	0	0	0	0	1	0	0
At1NC074550	1	0	0	0	0	0	0	0	0	0	0	0	0	0	0	1	0	0
At1NC074560	1	1	0	0	0	0	0	0	0	0	0	0	0	0	0	0	0	0
At1NC074920	1	1	1	1	0	0	0	0	0	0	0	0	0	0	0	0	0	0
At1NC074970	1	2	0	0	0	0	0	0	0	0	0	0	0	0	0	0	0	0
At1NC075060	1	0	0	0	0	0	0	0	0	0	0	0	0	0	0	1	0	1
At1NC075120	1	0	0	0	0	0	0	0	0	0	0	0	0	0	0	1	0	0
At1NC075130	1	0	0	0	0	0	0	0	0	0	0	0	0	0	0	1	0	0
At1NC075290	1	1	0	0	0	0	0	1	1	0	0	0	0	0	1	0	0	0
At1NC075300	1	0	0	0	0	0	0	0	0	0	0	0	0	0	0	1	0	0
At1NC075490	1	1	1	1	0	0	0	0	0	0	0	0	0	0	0	0	1	0
At1NC075770	1	1	1	0	0	0	0	0	0	0	0	0	0	0	0	0	0	0
At1NC075810	1	1	0	0	0	0	0	0	0	0	0	0	0	0	0	0	0	1
At1NC075860	1	1	0	0	0	1	1	1	1	0	0	0	0	0	1	0	0	0
At1NC075890	1	1	1	1	0	1	1	0	1	0	0	0	0	0	1	0	0	0
At1NC076080	1	1	1	1	0	2	1	1	1	0	0	0	0	0	1	0	0	0
At1NC076240	1	0	0	0	0	0	0	0	0	0	0	0	0	0	0	1	0	0
At1NC076300	1	0	0	0	0	0	0	0	0	0	0	0	0	0	0	1	0	0
At1NC076570	2	0	0	1	0	0	3	0	0	0	0	0	0	0	0	0	0	1
At1NC076590	1	0	0	0	0	0	0	0	0	0	0	0	0	0	0	1	0	0
At1NC076650	1	0	0	0	0	0	0	0	0	0	0	0	0	0	0	1	0	0
At1NC076800	1	0	0	0	0	0	0	0	0	0	0	0	0	0	0	1	0	0
At1NC076810	1	1	0	0	0	0	0	0	0	0	0	0	0	0	0	0	0	0
At1NC076840	1	3	0	0	0	0	0	0	0	0	0	0	0	0	0	0	0	1
At1NC076860	1	0	0	0	0	0	0	0	0	0	0	0	0	0	0	1	0	0
At1NC076870	1	0	0	0	0	0	0	0	0	0	0	0	0	0	0	1	0	1
At1NC076880	1	2	0	0	0	0	0	0	0	0	0	0	0	0	0	0	0	0
At1NC077060	1	0	0	0	0	0	0	0	0	0	0	0	0	0	0	1	0	0
At1NC077120	1	0	0	0	0	0	0	0	0	0	0	0	0	0	0	1	0	0
At1NC077200	1	1	1	1	1	0	0	0	1	0	0	0	0	0	1	0	0	0
At1NC077250	1	1	0	0	0	0	0	0	0	0	0	0	0	0	0	0	0	1
At1NC077520	1	1	1	1	0	0	0	1	0	0	0	0	0	0	1	0	0	0
At1NC077540	1	0	0	0	0	0	0	0	0	0	0	0	0	0	0	1	0	0
At1NC077590	2	0	0	0	0	0	0	0	0	0	0	0	0	0	0	1	0	0
At1NC077650	1	0	0	0	0	0	0	0	0	0	0	0	0	0	0	1	0	0
At1NC077660	1	0	0	0	0	0	0	0	0	0	0	0	0	0	0	1	0	0
At1NC077810	1	1	1	1	0	0	0	0	0	0	0	0	0	0	0	0	0	0
At1NC077820	1	0	0	0	0	0	0	0	0	0	0	0	0	0	0	1	0	0
At1NC077920	1	1	0	0	0	0	0	0	0	0	0	0	0	0	0	0	0	0
At1NC077930	1	1	1	1	1	1	1	1	1	0	0	0	0	1	1	0	0	0
At1NC078040	1	0	0	0	0	0	0	0	0	0	0	0	0	0	0	1	0	0
At1NC078220	1	1	0	0	0	0	0	0	0	0	0	0	0	0	0	0	0	0
At1NC078520	1	0	0	0	0	0	0	0	0	0	0	0	0	0	0	1	0	1
At1NC078850	1	0	0	0	0	0	0	0	0	0	0	0	0	0	0	1	0	0
At1NC078890	1	0	0	0	0	0	0	0	0	0	0	0	0	0	0	1	0	0
At1NC078920	1	0	0	0	0	0	0	0	0	0	0	0	0	0	0	1	0	0
At1NC078921	1	0	0	0	0	0	0	0	0	0	0	0	0	0	0	1	0	1
At1NC078930	1	5	1	1	1	0	0	0	1	1	0	0	0	0	1	0	0	1
At1NC078940	1	0	0	0	0	0	0	0	0	0	0	0	0	0	0	1	0	0
At1NC078950	1	0	0	0	0	0	0	0	0	0	0	0	0	0	0	1	0	1
At1NC078951	1	0	0	0	0	0	0	0	0	0	0	0	0	0	0	1	0	0
At1NC078960	1	1	0	0	0	0	0	0	0	0	0	0	0	0	0	0	0	1
At1NC079000	1	0	0	0	0	0	0	0	0	0	0	0	0	0	0	1	0	0
At1NC079410	2	0	0	0	0	0	0	0	0	0	0	0	0	0	0	1	0	0
At1NC079460	1	0	0	0	0	0	0	0	0	0	0	0	0	0	0	1	0	0
At1NC079530	1	1	1	0	1	1	1	0	1	0	0	0	0	0	1	0	0	0
At1NC079540	1	1	0	0	0	0	0	0	0	0	0	0	0	0	0	0	0	0
At1NC079570	1	0	0	0	0	0	0	0	0	0	0	0	0	0	0	1	0	0
At1NC079580	1	0	0	0	0	0	0	0	0	0	0	0	0	0	0	1	0	0
At1NC079610	2	1	0	0	0	0	0	1	0	0	0	0	0	0	0	0	0	0
At1NC079660	2	3	2	2	1	2	3	1	1	0	0	0	0	1	1	0	0	0
At1NC079750	2	0	0	0	0	0	0	0	0	0	0	0	0	0	0	1	0	0
At1NC079930	1	0	0	0	0	0	0	0	0	0	0	0	0	0	0	1	0	0
At1NC080010	1	0	0	0	0	0	0	0	0	0	0	0	0	0	0	1	0	0
At1NC080030	1	1	0	0	0	0	0	0	0	0	0	0	0	0	0	0	0	0
At1NC080260	4	0	0	0	0	0	0	0	0	0	0	0	0	0	0	1	0	0
At1NC080630	4	1	0	0	0	0	0	0	3	0	0	0	0	0	0	0	0	1
At1NC080740	3	0	0	0	0	0	0	0	0	0	0	0	0	0	0	1	1	0
At1NC080750	3	0	0	0	0	0	0	0	0	0	0	0	0	0	0	1	1	1
At1NC080760	1	1	0	0	0	0	0	0	0	0	0	0	0	0	0	0	0	1
At1NC080761	1	1	0	0	0	0	0	0	0	0	0	0	0	0	0	0	0	0
At1NC080820	3	11	0	0	0	0	0	0	0	0	0	0	0	0	0	0	0	0
At1NC080860	1	0	0	0	0	0	0	0	0	0	0	0	0	0	0	1	0	0
At1NC080870	1	1	1	1	0	0	0	1	1	0	0	0	0	0	1	0	0	0
At1NC080900	1	1	0	0	1	1	1	1	1	0	0	0	0	0	1	0	0	0
At1NC080910	1	0	0	0	0	0	0	0	0	0	0	0	0	0	0	1	0	0
At1NC080970	1	1	0	0	0	0	0	0	1	0	0	0	0	0	0	0	0	1
At1NC080980	1	1	0	0	0	0	0	0	0	0	0	0	0	0	0	0	0	0
At1NC081040	1	0	0	0	0	0	0	0	0	0	0	0	0	0	0	1	0	0
At1NC081110	1	0	0	0	0	0	0	0	0	0	0	0	0	0	0	1	0	0
At1NC081180	2	1	0	0	0	0	0	0	0	0	0	0	0	0	0	0	0	0
At1NC081200	1	0	0	0	0	0	0	0	0	0	0	0	0	0	0	1	0	0
At1NC081430	1	1	0	0	0	0	0	0	0	0	0	0	0	0	0	0	0	0
At1NC081440	1	0	0	0	0	0	0	0	0	0	0	0	0	0	0	1	0	1
At1NC081470	1	0	0	0	0	0	0	0	0	0	0	0	0	0	0	1	0	0
At1NC081550	1	0	0	0	0	0	0	0	0	0	0	0	0	0	0	1	0	0
At1NC081630	3	0	0	0	0	0	0	0	0	0	0	0	0	0	0	1	0	1
At1NC081700	1	1	0	0	0	0	0	0	0	0	0	0	0	0	0	0	0	1
At1NC081760	3	8	3	2	2	3	4	2	3	0	0	0	0	1	1	0	0	1
At1NC081811	1	1	1	0	0	0	0	0	0	0	0	0	0	0	0	0	0	0
At1NC081820	1	1	0	0	0	0	0	0	0	0	0	0	0	0	0	0	0	0
At1NC081870	1	1	1	1	1	2	2	1	1	0	0	0	0	1	1	0	0	0
At1NC081880	1	1	1	1	1	2	2	1	1	0	0	0	0	1	1	0	0	0
At1NC081890	1	1	0	0	0	0	0	1	1	0	0	0	0	0	1	0	0	0
At1NC081910	1	0	0	0	0	0	0	0	0	0	0	0	0	0	0	1	0	0
At1NC082000	3	4	1	0	0	0	0	0	0	0	0	0	0	0	0	0	0	0
At1NC082030	2	0	0	0	0	0	0	0	0	0	0	0	0	0	0	1	0	0
At1NC082200	1	2	0	0	0	1	0	1	0	0	0	0	0	0	1	0	0	0
At1NC082210	2	1	1	1	0	0	0	0	0	0	0	0	0	0	0	0	0	1
At1NC082260	16	36	16	4	0	0	0	0	39	0	0	0	0	0	1	0	0	0
At1NC082270	1	3	0	0	0	0	0	0	0	0	0	0	0	0	0	0	0	0
At1NC082390	1	1	1	0	0	0	0	0	0	0	0	0	0	0	0	0	0	0
At1NC082420	1	0	0	0	0	0	0	0	0	0	0	0	0	0	0	1	0	0
At1NC082450	1	1	0	0	0	0	0	0	0	0	0	0	0	0	0	0	0	0
At1NC082460	1	1	1	1	1	0	0	1	1	0	0	0	0	0	1	0	0	0
At1NC082470	1	0	0	0	0	0	0	0	0	0	0	0	0	0	0	1	0	0
At1NC082480	1	1	1	1	1	1	2	1	1	0	0	0	0	1	1	0	0	0
At1NC082510	1	1	1	1	1	2	2	1	1	1	1	0	1	1	1	0	0	0
At1NC082690	1	0	0	0	0	0	0	0	0	0	0	0	0	0	0	1	0	0
At1NC082820	1	0	0	0	0	0	0	0	0	0	0	0	0	0	0	1	0	0
At1NC082830	2	1	0	0	0	0	0	0	0	0	0	0	0	0	0	0	0	0
At1NC082900	1	0	0	0	0	0	0	0	0	0	0	0	0	0	0	1	0	0
At1NC082970	1	1	0	0	0	0	0	0	0	0	0	0	0	0	0	0	0	0
At1NC082980	1	0	0	0	0	0	0	0	0	0	0	0	0	0	0	1	0	0
At1NC083120	1	0	0	0	0	0	0	0	0	0	0	0	0	0	0	1	0	0
At1NC083130	1	0	0	0	0	0	0	0	0	0	0	0	0	0	0	1	0	0
At1NC083330	1	1	0	0	0	0	0	0	0	0	0	0	0	0	0	0	0	0
At1NC083370	1	1	0	0	1	1	0	0	0	0	0	0	0	0	1	0	0	0
At1NC083430	1	0	0	0	0	0	0	0	0	0	0	0	0	0	0	1	0	0
At1NC083450	1	0	0	0	0	0	0	0	0	0	0	0	0	0	0	1	0	0
At1NC083560	1	1	0	0	0	0	0	0	0	0	0	0	0	0	0	0	0	0
At1NC083820	1	1	0	0	0	0	0	0	0	0	0	0	0	0	0	0	0	0
At1NC083920	1	1	1	1	0	0	0	0	1	0	0	0	0	0	1	0	0	0
At1NC084040	1	1	0	0	0	0	0	0	0	0	0	0	0	0	0	0	0	0
At1NC084060	1	0	0	0	0	0	0	0	0	0	0	0	0	0	0	1	0	0
At1NC084110	1	0	0	0	0	0	0	0	0	0	0	0	0	0	0	1	0	0
At1NC084151	1	0	0	0	0	0	0	0	0	0	0	0	0	0	0	1	0	1
At1NC084480	1	1	1	1	0	0	0	0	0	0	0	0	0	0	0	0	0	1
At1NC084520	1	1	0	0	0	0	0	0	0	0	0	0	0	0	0	0	0	1
At1NC084600	1	1	0	0	0	0	0	0	0	0	0	0	0	0	0	0	0	0
At1NC084610	1	0	0	0	0	0	0	0	0	0	0	0	0	0	0	1	0	0
At1NC084660	1	0	0	0	0	0	0	0	0	0	0	0	0	0	0	1	0	0
At1NC084710	1	1	0	0	0	0	0	0	0	0	0	0	0	0	0	0	0	0
At1NC084720	1	1	1	1	0	0	0	0	0	0	0	0	0	0	0	0	0	0
At1NC084730	1	1	0	0	0	0	0	0	0	0	0	0	0	0	0	0	0	0
At1NC084740	5	0	0	0	0	0	0	0	0	0	0	0	0	0	0	1	0	0
At1NC084790	1	0	0	0	0	0	0	0	0	0	0	0	0	0	0	1	0	0
At1NC084850	1	1	0	0	0	0	0	0	0	0	0	0	0	0	0	0	0	0
At1NC084990	1	1	0	0	0	0	1	0	1	0	0	0	0	0	1	0	0	0
At1NC085160	1	0	0	0	0	0	0	0	0	0	0	0	0	0	0	1	0	0
At1NC085190	1	1	0	0	0	0	0	0	0	0	0	0	0	0	0	0	0	0
At1NC085200	1	1	0	0	0	0	0	0	0	0	0	0	0	0	0	0	0	0
At1NC085240	1	1	0	0	0	0	0	0	0	0	0	0	0	0	0	0	0	0
At1NC085370	8	9	5	5	0	0	0	0	11	0	0	0	0	0	1	0	0	0
At1NC085400	1	0	0	0	0	0	0	0	0	0	0	0	0	0	0	1	0	0
At1NC085490	5	1	0	0	0	0	0	0	0	0	0	0	0	0	0	0	0	0
At1NC085520	2	1	1	1	0	0	0	0	0	0	0	0	0	0	0	0	0	0
At1NC085530	2	1	0	0	0	0	0	0	0	0	0	0	0	0	0	0	0	0
At1NC085560	1	0	0	0	0	0	0	0	0	0	0	0	0	0	0	1	0	0
At1NC085680	1	0	0	0	0	0	0	0	0	0	0	0	0	0	0	1	0	0
At1NC085740	1	1	0	0	0	0	0	0	0	0	0	0	0	0	0	0	0	0
At1NC085750	1	0	0	0	0	0	0	0	0	0	0	0	0	0	0	1	0	0
At1NC085810	1	1	0	0	1	0	0	0	0	0	0	0	0	0	0	0	0	0
At1NC085820	1	1	0	0	0	0	0	0	0	0	0	0	0	0	0	0	0	0
At1NC085830	1	1	0	0	0	2	1	1	0	0	0	0	0	0	1	0	0	0
At1NC085860	1	0	0	0	0	0	0	0	0	0	0	0	0	0	0	1	0	0
At1NC085870	1	1	0	0	0	0	0	0	0	0	0	0	0	0	0	0	0	1
At1NC085880	1	1	0	0	0	0	0	0	0	0	0	0	0	0	0	0	0	1
At1NC086060	3	11	1	0	0	0	0	0	0	0	0	0	0	0	0	0	0	1
At1NC086080	1	0	0	0	0	0	0	0	0	0	0	0	0	0	0	1	0	0
At1NC086090	1	1	1	1	0	1	1	0	1	0	0	0	0	0	1	0	0	0
At1NC086300	1	0	0	0	0	0	0	0	0	0	0	0	0	0	0	1	0	0
At1NC086310	1	1	0	0	0	0	0	0	0	0	0	0	0	0	0	0	0	0
At1NC086320	1	1	0	0	0	0	0	0	0	0	0	0	0	0	0	0	0	0
At1NC086520	1	1	1	1	0	0	0	1	0	0	0	0	0	0	1	0	0	1
At1NC086590	1	1	0	0	0	0	0	0	0	0	0	0	0	0	0	0	0	0
At1NC086680	1	1	0	0	0	0	0	0	0	0	0	0	0	0	0	0	0	1
At1NC086870	1	1	0	0	0	0	0	0	0	0	0	0	0	0	0	0	0	0
At1NC087030	1	0	0	0	0	0	0	0	0	0	0	0	0	0	0	1	0	0
At1NC087080	1	0	0	0	0	0	0	0	0	0	0	0	0	0	0	1	0	1
At1NC087130	1	1	0	0	0	0	0	0	0	0	0	0	0	0	0	0	0	0
At1NC087150	1	0	0	0	0	0	0	0	0	0	0	0	0	0	0	1	0	0
At1NC087290	1	1	0	0	0	0	0	0	0	0	0	0	0	0	0	0	0	0
At1NC087360	1	0	0	0	0	0	0	0	0	0	0	0	0	0	0	1	0	1
At1NC087430	1	1	0	0	0	0	0	0	0	0	0	0	0	0	0	0	0	0
At1NC087580	1	1	0	0	0	0	0	0	0	0	0	0	0	0	0	0	0	1
At1NC087590	1	1	0	0	0	0	0	0	0	0	0	0	0	0	0	0	0	0
At1NC087660	4	0	0	0	0	0	0	0	0	0	0	0	0	0	0	1	0	0
At1NC087710	1	0	0	0	0	0	0	0	0	0	0	0	0	0	0	1	0	0
At1NC088120	1	1	1	1	0	2	1	1	1	0	0	0	0	0	1	0	0	0
At1NC088210	1	1	0	0	1	0	0	0	0	0	0	0	0	0	0	0	0	0
At1NC088250	1	0	0	0	0	0	0	0	0	0	0	0	0	0	0	1	0	0
At1NC088260	1	0	0	0	0	0	0	0	0	0	0	0	0	0	0	1	0	0
At1NC088410	1	1	0	0	0	0	0	1	0	0	0	0	0	0	0	0	0	0
At1NC088430	1	0	0	0	0	0	0	0	0	0	0	0	0	0	0	1	0	0
At1NC088590	1	1	1	1	0	0	0	0	0	0	0	0	0	0	0	0	0	0
At1NC088830	1	1	0	0	0	0	0	0	0	0	0	0	0	0	0	0	0	0
At1NC088900	1	1	0	0	0	0	0	0	0	0	0	0	0	0	0	0	0	0
At1NC088970	1	1	1	0	0	0	0	1	0	0	0	0	0	0	1	0	0	1
At1NC088980	3	0	0	0	0	0	0	0	0	0	0	0	0	0	0	1	0	1
At1NC089170	1	1	1	1	1	2	2	1	1	0	0	0	0	1	1	0	0	0
At1NC089180	1	1	1	1	1	1	1	1	1	0	0	0	0	1	1	0	0	0
At1NC089190	1	1	0	1	0	0	1	1	1	0	0	0	0	0	1	0	0	0
At1NC089220	1	1	1	1	0	0	0	0	1	0	0	0	0	0	1	0	0	0
At1NC089360	1	0	0	0	0	0	0	0	0	0	0	0	0	0	0	1	0	0
At1NC089361	1	0	0	0	0	0	0	0	0	0	0	0	0	0	0	1	0	0
At1NC089380	1	1	0	0	1	0	0	0	0	0	0	0	0	0	0	0	0	0
At1NC089390	1	0	0	0	0	0	0	0	0	0	0	0	0	0	0	1	0	0
At1NC089420	1	7	0	0	0	0	0	0	0	0	0	0	0	0	0	0	0	1
At1NC089430	1	2	0	0	0	0	0	0	0	0	0	0	0	0	0	0	0	0
At1NC089440	1	0	0	0	0	0	0	0	0	0	0	0	0	0	0	1	0	0
At1NC089550	1	2	0	0	0	0	0	0	0	0	0	0	0	0	0	0	0	1
At1NC089570	1	1	0	0	0	0	0	0	0	0	0	0	0	0	0	0	0	0
At1NC089580	1	1	0	0	0	0	0	0	0	0	0	0	0	0	0	0	0	0
At1NC089750	1	0	0	0	0	0	0	0	0	0	0	0	0	0	0	1	0	0
At1NC090220	1	0	0	0	0	0	0	0	0	0	0	0	0	0	0	1	0	0
At1NC090250	1	1	0	0	0	0	0	0	0	0	0	0	0	0	0	0	0	0
At1NC090480	1	1	1	1	0	0	0	0	0	0	0	0	0	0	0	0	0	1
At1NC090610	1	1	1	1	0	0	0	0	0	0	0	0	0	0	0	0	0	0
At1NC090630	2	1	1	1	0	0	0	0	0	0	0	0	0	0	0	0	0	1
At1NC090650	2	3	4	2	0	0	0	0	0	0	0	0	0	0	0	0	0	0
At1NC090670	1	1	0	0	0	0	0	0	0	0	0	0	0	0	0	0	0	0
At1NC090810	1	0	0	0	0	0	0	0	0	0	0	0	0	0	0	1	0	0
At1NC090870	1	0	0	0	0	0	0	0	0	0	0	0	0	0	0	1	1	0
At1NC090880	1	1	1	0	2	1	1	1	1	1	0	0	0	0	1	0	0	0
At1NC090910	1	1	1	1	1	0	0	1	1	0	0	0	0	0	1	0	0	0
At1NC090990	1	0	0	0	0	0	0	0	0	0	0	0	0	0	0	1	0	0
At1NC091110	1	0	0	0	0	0	0	0	0	0	0	0	0	0	0	1	0	0
At1NC091140	1	0	0	0	0	0	0	0	0	0	0	0	0	0	0	1	0	1
At1NC091250	1	0	0	0	0	0	0	0	0	0	0	0	0	0	0	1	0	0
At1NC091460	1	0	0	0	0	0	0	0	0	0	0	0	0	0	0	1	0	0
At1NC091560	1	0	0	0	0	0	0	0	0	0	0	0	0	0	0	1	0	1
At1NC091600	1	0	0	0	0	0	0	0	0	0	0	0	0	0	0	1	0	1
At1NC091730	1	0	0	0	0	0	0	0	0	0	0	0	0	0	0	1	0	0
At1NC091820	1	1	0	0	0	0	0	0	0	0	0	0	0	0	0	0	0	0
At1NC091910	1	1	1	1	0	0	0	0	1	0	0	0	0	0	1	0	0	0
At1NC092030	1	1	0	0	1	0	0	0	0	0	0	0	0	0	0	0	0	0
At1NC092170	3	1	0	0	0	0	0	0	0	0	0	0	0	0	0	0	1	0
At1NC092180	3	1	0	0	0	0	0	0	0	0	0	0	0	0	0	0	1	1
At1NC092200	15	14	6	1	0	0	0	0	0	0	0	0	0	0	0	0	0	1
At1NC092210	3	1	0	0	0	0	0	0	0	0	0	0	0	0	0	0	0	0
At1NC092310	1	1	1	1	1	1	2	1	1	0	0	0	0	1	1	0	0	0
At1NC092320	1	0	0	0	0	0	0	0	0	0	0	0	0	0	0	1	0	1
At1NC092370	1	0	0	0	0	0	0	0	0	0	0	0	0	0	0	1	0	0
At1NC092380	3	7	3	6	6	3	4	2	1	0	0	0	0	1	1	0	0	0
At1NC092410	1	0	0	0	0	0	0	0	0	0	0	0	0	0	0	1	0	0
At1NC092550	1	0	0	0	0	0	0	0	0	0	0	0	0	0	0	1	0	0
At1NC092820	1	0	0	0	0	0	0	0	0	0	0	0	0	0	0	1	0	0
At1NC092850	1	0	0	0	0	0	0	0	0	0	0	0	0	0	0	1	0	0
At1NC092910	1	0	0	0	0	0	0	0	0	0	0	0	0	0	0	1	0	0
At1NC092960	1	1	0	0	0	0	0	0	0	0	0	0	0	0	0	0	0	1
At1NC092980	1	1	1	1	2	2	2	1	1	0	0	0	0	1	1	0	0	0
At1NC092990	1	0	0	0	0	0	0	0	0	0	0	0	0	0	0	1	0	0
At1NC093000	1	0	0	0	0	0	0	0	0	0	0	0	0	0	0	1	0	0
At1NC093010	1	0	0	0	0	0	0	0	0	0	0	0	0	0	0	1	0	0
At1NC093020	1	1	0	0	0	0	0	0	0	0	0	0	0	0	0	0	0	0
At1NC093080	1	0	0	0	0	0	0	0	0	0	0	0	0	0	0	1	0	0
At1NC093150	1	0	0	0	0	0	0	0	0	0	0	0	0	0	0	1	0	0
At1NC093180	3	8	2	2	0	3	2	1	1	0	0	0	0	0	1	0	0	0
At1NC093181	7	11	8	5	4	8	9	3	3	1	0	0	1	1	1	0	0	0
At1NC093240	1	0	0	0	0	0	0	0	0	0	0	0	0	0	0	1	0	0
At1NC093370	2	1	0	0	0	0	0	0	0	0	0	0	0	0	0	0	0	0
At1NC093390	1	1	0	0	0	0	0	0	0	0	0	0	0	0	0	0	0	0
At1NC093400	1	1	0	0	0	0	0	0	0	0	0	0	0	0	0	0	0	1
At1NC093440	1	1	0	0	0	0	0	0	0	0	0	0	0	0	0	0	0	0
At1NC093450	1	1	0	0	0	0	0	0	0	0	0	0	0	0	0	0	0	0
At1NC093540	1	0	0	0	0	0	0	0	0	0	0	0	0	0	0	1	0	0
At1NC093790	1	1	0	0	0	0	0	0	0	0	0	0	0	0	0	0	0	1
At1NC093920	1	0	0	0	0	0	0	0	0	0	0	0	0	0	0	1	0	0
At1NC093950	1	1	0	0	0	0	0	0	0	0	0	0	0	0	0	0	0	1
At1NC094080	1	0	0	0	0	0	0	0	0	0	0	0	0	0	0	1	0	0
At1NC094090	1	0	0	0	0	0	0	0	0	0	0	0	0	0	0	1	0	0
At1NC094250	1	0	0	0	0	0	0	0	0	0	0	0	0	0	0	1	0	0
At1NC094260	1	0	0	0	0	0	0	0	0	0	0	0	0	0	0	1	0	0
At1NC094280	1	1	1	0	0	0	0	1	1	0	0	0	0	0	1	0	0	0
At1NC094640	1	0	0	0	0	0	0	0	0	0	0	0	0	0	0	1	0	0
At1NC094750	1	0	0	0	0	0	0	0	0	0	0	0	0	0	0	1	0	1
At1NC094820	3	2	0	0	0	0	0	0	0	0	0	0	0	0	0	0	0	0
At1NC094860	1	1	0	0	0	0	1	1	1	0	0	0	0	0	1	0	0	0
At1NC094890	1	1	1	1	0	0	0	1	1	0	0	0	0	0	1	0	0	0
At1NC095270	1	1	0	0	0	0	0	0	0	0	0	0	0	0	0	0	1	0
At1NC095370	1	1	0	0	0	0	0	0	1	0	0	0	0	0	0	0	0	1
At1NC095520	1	0	0	0	0	0	0	0	0	0	0	0	0	0	0	1	0	0
At1NC095540	1	1	0	0	0	0	0	0	0	0	0	0	0	0	0	0	1	0
At1NC095570	1	1	0	0	0	0	0	0	0	0	0	0	0	0	0	0	0	0
At1NC095670	1	1	0	0	0	0	0	0	0	0	0	0	0	0	0	0	0	0
At1NC095700	1	1	1	1	1	0	0	0	0	0	0	0	0	0	0	0	0	0
At1NC095740	1	1	1	1	0	0	0	1	1	0	0	0	0	0	1	0	0	0
At1NC095880	1	0	0	0	0	0	0	0	0	0	0	0	0	0	0	1	0	0
At1NC095890	1	1	0	0	0	0	0	0	0	0	0	0	0	0	0	0	1	0
At1NC095900	1	1	1	1	1	1	1	1	1	0	0	0	0	1	1	0	0	0
At1NC095940	1	1	0	0	0	0	0	0	0	0	0	0	0	0	0	0	0	0
At1NC095980	1	1	1	1	3	2	1	1	1	1	0	0	1	1	1	0	0	0
At1NC096170	1	1	0	0	0	0	0	0	0	0	0	0	0	0	0	0	0	0
At1NC096220	1	1	0	0	0	0	0	0	0	0	0	0	0	0	0	0	0	0
At1NC096230	1	1	0	0	0	0	0	0	0	0	0	0	0	0	0	0	0	0
At1NC096250	1	1	0	1	2	1	1	1	1	0	0	0	0	0	1	0	0	0
At1NC096300	1	2	0	0	0	0	0	0	0	0	0	0	0	0	0	0	0	0
At1NC096380	1	1	0	0	0	0	0	0	0	0	0	0	0	0	0	0	0	0
At1NC096400	1	1	0	0	0	0	0	0	0	0	0	0	0	0	0	0	0	0
At1NC096430	1	1	0	0	0	0	0	0	0	0	0	0	0	0	0	0	0	1
At1NC096440	1	1	0	0	0	0	0	0	0	0	0	0	0	0	0	0	0	0
At1NC096540	1	1	1	1	0	0	0	0	0	0	0	0	0	0	0	0	0	0
At1NC096600	1	1	1	1	0	0	0	0	0	0	0	0	0	0	0	0	0	0
At1NC096601	1	1	1	1	0	0	0	0	0	0	0	0	0	0	0	0	0	0
At1NC096610	1	1	0	0	0	0	0	1	1	0	0	0	0	0	1	0	0	0
At1NC096700	1	1	1	1	1	1	3	1	1	0	0	0	0	1	1	0	0	0
At1NC096800	1	1	0	0	0	0	0	0	0	0	0	0	0	0	0	0	0	0
At1NC096870	1	1	1	1	0	0	0	0	0	0	0	0	0	0	0	0	0	0
At1NC096920	1	1	1	1	0	0	0	0	0	0	0	0	0	0	0	0	0	0
At1NC096930	1	1	1	1	1	1	2	1	1	0	0	0	0	1	1	0	0	0
At1NC097050	1	1	0	0	0	0	0	0	0	0	0	0	0	0	0	0	0	1
At1NC097060	1	1	1	1	1	0	0	0	0	0	0	0	0	0	0	0	0	0
At1NC097160	1	1	1	0	0	0	0	0	1	0	0	0	0	0	1	0	0	0
At1NC097230	1	0	0	0	0	0	0	0	0	0	0	0	0	0	0	1	0	0
At1NC097240	1	1	1	1	0	2	1	1	1	1	0	0	0	0	1	0	0	0
At1NC097260	1	1	1	1	1	2	2	0	1	0	0	0	0	0	1	0	0	0
At1NC097290	1	1	1	1	1	1	1	1	1	1	0	0	1	1	1	0	0	0
At1NC097590	1	0	0	0	0	0	0	0	0	0	0	0	0	0	0	1	0	0
At1NC097650	1	1	1	1	1	2	2	1	1	0	0	0	0	1	1	0	0	0
At1NC097700	1	1	0	0	0	0	0	0	0	0	0	0	0	0	0	0	0	0
At1NC097760	1	0	2	0	0	0	0	0	0	0	0	0	0	0	0	0	0	0
At1NC097800	1	1	0	0	0	0	0	1	0	0	0	0	0	0	0	0	0	0
At1NC097810	1	1	1	1	1	2	2	1	1	0	0	0	0	1	1	0	0	0
At1NC097880	1	1	1	1	0	0	1	0	1	0	0	0	0	0	1	0	0	0
At1NC097890	1	0	0	0	0	0	0	0	0	0	0	0	0	0	0	1	0	0
At1NC097900	1	1	0	0	0	0	0	0	0	0	0	0	0	0	0	0	1	0
At1NC098000	1	1	1	0	0	0	0	0	1	0	0	0	0	0	1	0	0	0
At1NC098010	1	1	0	0	0	0	0	0	0	0	0	0	0	0	0	0	0	0
At1NC098020	1	1	1	0	0	0	0	0	0	0	0	0	0	0	0	0	0	0
At1NC098030	1	1	1	1	1	3	3	1	0	1	0	0	0	0	1	0	0	0
At1NC098130	2	0	0	0	0	0	0	0	0	0	0	0	0	0	0	1	0	1
At1NC098160	1	0	0	0	0	0	0	0	0	0	0	0	0	0	0	1	0	0
At1NC098200	1	1	0	0	0	0	0	0	0	0	0	0	0	0	0	0	0	0
At1NC098210	1	1	1	1	0	0	0	1	0	0	0	0	0	0	1	0	0	0
At1NC098220	1	1	1	1	0	1	0	1	1	0	0	0	0	0	1	0	0	0
At1NC098240	1	1	0	0	0	0	0	0	0	0	0	0	0	0	0	0	0	0
At1NC098250	1	1	1	1	1	2	1	1	1	0	0	0	0	1	1	0	0	0
At1NC098270	1	1	0	0	0	0	0	0	0	0	0	0	0	0	0	0	0	0
At1NC098280	4	46	0	0	0	0	0	0	7	0	0	0	0	0	0	0	0	0
At1NC098310	1	0	0	0	0	0	0	0	0	0	0	0	0	0	0	1	0	0
At1NC098380	1	1	1	1	0	1	0	1	1	0	0	0	0	0	1	0	0	0
At1NC098420	1	0	0	0	0	0	0	0	0	0	0	0	0	0	0	1	0	1
At1NC098600	1	1	0	0	0	0	0	0	0	0	0	0	0	0	0	0	0	0
At1NC098690	1	1	0	0	0	0	0	0	0	0	0	0	0	0	0	0	0	0
At1NC098800	1	0	0	0	0	0	0	0	0	0	0	0	0	0	0	1	0	0
At1NC098860	1	1	1	1	1	2	2	1	1	0	0	0	0	1	1	0	1	1
At1NC098870	1	1	1	1	1	2	2	1	1	0	0	0	0	1	1	0	1	0
At1NC098950	1	1	0	0	0	0	0	0	0	0	0	0	0	0	0	0	0	0
At1NC098990	1	0	0	0	0	0	0	0	0	0	0	0	0	0	0	1	0	0
At1NC099040	1	0	0	0	0	0	0	0	0	0	0	0	0	0	0	1	0	0
At1NC099150	1	1	0	0	0	1	1	1	1	0	0	0	0	0	1	0	0	0
At1NC099160	1	0	0	0	0	0	0	0	0	0	0	0	0	0	0	1	0	0
At1NC099220	1	0	0	0	0	0	0	0	0	0	0	0	0	0	0	1	0	0
At1NC099240	1	1	1	0	0	0	0	1	0	0	0	0	0	0	1	0	0	1
At1NC099250	1	1	1	1	0	0	0	1	1	0	0	0	0	0	1	0	0	1
At1NC099260	1	0	0	0	0	0	0	0	0	0	0	0	0	0	0	1	0	1
At1NC099300	2	0	0	0	0	0	0	0	0	0	0	0	0	0	0	1	0	0
At1NC099330	1	1	0	0	0	0	0	0	0	0	0	0	0	0	0	0	0	0
At1NC099350	1	1	0	0	0	0	0	0	0	0	0	0	0	0	0	0	0	0
At1NC099820	1	1	1	1	1	0	0	1	1	0	0	0	0	0	1	0	0	0
At1NC099860	1	1	1	1	0	0	0	0	0	0	0	0	0	0	0	0	0	1
At1NC100070	1	1	1	1	1	1	0	1	1	0	0	0	0	0	1	0	0	0
At1NC100100	1	1	0	0	0	0	1	0	0	0	0	0	0	0	0	0	0	0
At1NC100110	1	1	1	1	1	2	3	1	1	0	0	0	0	1	1	0	0	0
At1NC100120	1	0	0	0	0	0	0	0	0	0	0	0	0	0	0	1	0	0
At1NC100210	1	1	0	0	1	1	1	1	1	0	0	0	0	0	1	0	0	1
At1NC100230	1	1	0	0	0	0	0	0	0	0	0	0	0	0	0	0	0	0
At1NC100300	1	1	0	0	0	0	0	0	0	0	0	0	0	0	0	0	0	0
At1NC100350	1	1	1	1	0	0	0	0	0	0	0	0	0	0	0	0	0	0
At1NC100560	1	0	0	0	0	0	0	0	0	0	0	0	0	0	0	1	0	0
At1NC100700	3	5	4	3	2	7	3	0	2	0	0	0	0	0	1	0	1	0
At1NC100710	1	0	0	0	0	0	0	0	0	0	0	0	0	0	0	1	0	0
At1NC100850	1	1	0	0	1	3	2	1	1	0	0	0	0	0	1	0	0	0
At1NC100920	1	1	0	0	0	0	0	0	0	0	0	0	0	0	0	0	0	0
At1NC100940	1	1	0	0	0	0	0	0	0	0	0	0	0	0	0	0	0	0
At1NC100950	1	1	0	0	0	0	0	0	0	0	0	0	0	0	0	0	0	0
At1NC100970	1	1	0	0	0	0	0	0	0	0	0	0	0	0	0	0	0	0
At1NC101130	1	0	0	0	0	1	0	0	0	0	0	0	0	0	0	0	0	0
At1NC101140	1	1	1	0	0	0	0	0	0	0	0	0	0	0	0	0	0	0
At1NC101150	1	0	1	0	0	0	0	0	0	0	0	0	0	0	0	0	0	0
At1NC101160	1	0	0	0	0	0	0	0	0	0	0	0	0	0	0	1	0	0
At1NC101290	1	1	1	0	0	1	1	1	1	0	0	0	0	0	1	0	0	0
At1NC101310	1	1	1	1	0	0	0	0	0	0	0	0	0	0	0	0	0	0
At1NC101320	1	1	1	1	1	0	0	0	1	0	0	0	0	0	1	0	0	0
At1NC101380	1	1	0	0	0	0	0	0	0	0	0	0	0	0	0	0	0	0
At1NC101450	1	1	0	0	0	0	0	0	0	0	0	0	0	0	0	0	0	0
At1NC101570	1	1	0	0	0	0	0	0	0	0	0	0	0	0	0	0	0	0
At1NC101640	1	1	0	0	0	0	0	0	0	0	0	0	0	0	0	0	0	0
At1NC101740	1	1	0	0	0	0	0	0	0	0	0	0	0	0	0	0	0	0
At1NC101930	1	1	0	0	0	0	0	0	0	0	0	0	0	0	0	0	0	0
At1NC102040	1	1	0	0	0	0	0	1	0	0	0	0	0	0	0	0	0	0
At1NC102050	1	1	0	0	0	0	0	0	0	0	0	0	0	0	0	0	0	0
At1NC102070	1	1	0	0	0	0	0	0	0	0	0	0	0	0	0	0	0	1
At1NC102130	1	1	1	1	0	0	0	1	0	0	0	0	0	0	1	0	0	0
At1NC102170	1	1	0	0	0	0	0	0	1	0	0	0	0	0	0	0	0	0
At1NC102280	1	1	0	0	1	0	0	0	1	0	0	0	0	0	1	0	0	1
At1NC102490	4	1	0	0	0	0	0	0	0	0	0	0	0	0	0	0	0	0
At1NC102510	3	0	0	0	0	0	0	0	0	0	0	0	0	0	0	1	0	0
At1NC102530	2	0	1	0	0	0	0	0	0	0	0	0	0	0	0	0	1	0
At1NC102550	1	1	0	0	0	0	0	0	0	0	0	0	0	0	0	0	0	0
At1NC102650	1	1	0	0	0	0	0	0	0	0	0	0	0	0	0	0	0	0
At1NC102900	2	0	0	0	0	0	0	0	0	0	0	0	0	0	0	1	0	0
At1NC103030	1	1	1	1	1	1	1	1	1	0	0	0	0	1	1	0	0	0
At1NC103040	1	1	0	0	0	0	0	0	0	0	0	0	0	0	0	0	0	0
At1NC103080	1	1	0	0	0	0	0	1	1	0	0	0	0	0	1	0	0	0
At1NC103290	1	1	0	0	0	0	0	0	0	0	0	0	0	0	0	0	0	0
At1NC103291	1	1	0	0	0	0	0	0	0	0	0	0	0	0	0	0	0	1
At1NC103340	1	0	0	0	0	0	0	0	0	0	0	0	0	0	0	1	0	0
At1NC103370	1	0	0	0	0	0	0	0	0	0	0	0	0	0	0	1	1	1
At1NC103380	1	1	0	0	1	1	1	2	1	0	0	0	0	0	1	0	1	0
At1NC103650	1	0	0	0	0	0	0	0	0	1	0	0	0	0	0	0	0	0
At1NC103700	1	0	0	0	0	0	0	0	0	0	0	0	0	0	0	1	0	0
At1NC103790	1	1	1	1	0	3	2	1	1	0	0	0	0	0	1	0	0	0
At1NC103840	1	1	0	0	0	0	0	1	1	0	0	0	0	0	1	0	0	0
At1NC103860	1	1	1	1	1	0	0	0	1	0	0	0	0	0	1	0	1	0
At1NC103870	1	1	0	0	0	0	0	1	1	0	0	0	0	0	1	0	0	0
At1NC103910	1	1	1	1	1	1	1	1	1	0	0	0	0	1	1	0	0	1
At1NC104220	1	1	0	0	0	0	0	0	0	0	0	0	0	0	0	0	0	0
At1NC104410	1	0	0	0	0	0	0	0	0	0	0	0	0	0	0	1	0	0
At1NC104441	1	1	0	0	0	0	0	0	0	0	0	0	0	0	0	0	0	0
At1NC104540	1	1	0	0	0	0	0	0	0	0	0	0	0	0	0	0	0	0
At1NC104610	1	1	0	0	1	1	0	0	0	0	0	0	0	0	1	0	0	0
At1NC104620	1	1	0	0	0	0	0	0	0	0	0	0	0	0	0	0	0	0
At1NC104650	1	0	0	0	0	0	0	0	0	0	0	0	0	0	0	1	0	0
At1NC104760	1	1	1	1	1	2	2	1	1	0	0	0	0	1	1	0	0	0
At1NC104770	1	1	0	0	0	0	0	0	0	0	0	0	0	0	0	0	0	0
At1NC104800	1	0	0	0	0	0	0	0	0	0	0	0	0	0	0	1	0	0
At1NC104801	1	0	0	0	0	0	0	0	0	0	0	0	0	0	0	1	0	1
At1NC104900	1	0	0	0	0	0	0	0	0	0	0	0	0	0	0	1	0	0
At1NC105400	1	1	0	0	1	2	1	1	1	0	0	0	0	0	1	0	0	0
At1NC105480	1	1	0	0	0	0	0	0	0	0	0	0	0	0	0	0	0	0
At1NC105490	1	1	1	1	0	0	0	0	1	0	0	0	0	0	1	0	0	0
At1NC105560	1	1	1	1	1	0	0	1	1	0	0	0	0	0	1	0	1	1
At1NC105580	1	1	1	1	1	1	1	1	1	1	0	0	1	1	1	0	0	0
At1NC105590	1	1	1	1	0	0	0	0	0	0	0	0	0	0	0	0	0	0
At1NC105600	1	0	0	1	0	0	0	0	0	0	0	0	0	0	0	0	0	0
At1NC105641	1	1	1	1	2	3	3	1	1	0	0	0	0	1	1	0	0	0
At1NC105670	1	1	1	1	1	1	2	1	1	0	0	0	0	1	1	0	0	1
At1NC105720	1	0	0	0	0	0	0	0	0	0	0	0	0	0	0	1	0	0
At1NC105790	1	1	0	0	1	0	0	1	1	0	0	0	0	0	1	0	0	0
At1NC105800	1	1	0	0	0	0	0	0	0	0	0	0	0	0	0	0	0	0
At1NC105840	1	1	1	0	0	0	0	0	0	0	0	0	0	0	0	0	0	0
At1NC105900	1	1	0	0	0	0	0	1	1	0	0	0	0	0	1	0	0	0
At1NC105990	3	0	0	0	0	0	0	0	0	0	0	0	0	0	0	1	0	1
At1NC106050	1	1	0	0	0	0	1	0	0	0	0	0	0	0	0	0	0	0
At1NC106100	1	1	0	0	0	0	0	0	0	0	0	0	0	0	0	0	0	0
At1NC106200	1	1	0	0	0	0	0	0	0	0	0	0	0	0	0	0	0	0
At1NC106210	1	0	1	0	0	0	0	0	0	0	0	0	0	0	0	0	0	0
At1NC106240	1	1	0	0	0	0	0	0	0	0	0	0	0	0	0	0	0	0
At1NC106300	1	1	0	0	0	0	0	0	0	0	0	0	0	0	0	0	0	0
At1NC106320	1	1	0	0	0	0	0	0	0	0	0	0	0	0	0	0	0	0
At1NC106330	1	1	0	0	0	0	0	0	0	0	0	0	0	0	0	0	0	0
At1NC106370	4	1	0	0	0	0	0	0	0	0	0	0	0	0	0	0	0	0
At1NC106520	1	1	1	1	1	1	2	1	0	0	0	0	0	0	1	0	0	0
At1NC106670	1	0	0	0	0	0	0	0	0	0	0	0	0	0	0	1	0	0
At1NC106690	1	1	1	1	1	1	1	1	1	0	0	0	0	1	1	0	0	0
At1NC106830	1	1	0	0	0	0	0	0	0	0	0	0	0	0	0	0	0	0
At1NC106890	1	1	0	0	0	0	0	0	0	0	0	0	0	0	0	0	0	0
At1NC106900	1	1	0	0	0	0	0	0	0	0	0	0	0	0	0	0	0	0
At1NC106930	1	1	0	0	0	0	0	1	0	0	0	0	0	0	0	0	1	0
At1NC106950	1	1	1	1	0	3	3	1	1	0	0	0	0	0	1	0	0	0
At1NC107190	1	1	0	0	0	0	0	0	0	0	0	0	0	0	0	0	0	1
At1NC107210	1	1	0	0	0	0	0	0	0	0	0	0	0	0	0	0	0	0
At1NC107230	1	1	0	0	0	0	1	0	0	0	0	0	0	0	0	0	1	0
At1NC107240	1	1	0	0	0	0	0	0	0	0	0	0	0	0	0	0	0	0
At1NC107260	1	0	1	1	0	0	0	0	0	0	0	0	0	0	0	0	0	0
At1NC107270	1	0	1	1	0	0	0	0	0	0	0	0	0	0	0	0	0	0
At1NC107280	1	1	0	0	0	0	0	1	0	1	0	0	0	0	1	0	0	0
At1NC107290	1	1	0	0	0	0	0	0	0	0	0	0	0	0	0	0	0	0
At1NC107390	2	0	0	0	0	0	0	0	0	0	0	0	0	0	0	1	1	1
At1NC107450	1	0	0	0	0	0	0	0	0	0	0	0	0	0	0	1	0	1
At1NC107500	1	1	0	0	0	0	0	0	0	0	0	0	0	0	0	0	0	0
At1NC107640	1	1	1	1	0	3	2	1	1	0	0	0	0	0	1	0	0	0
At1NC107650	1	0	0	0	0	0	0	0	0	0	0	0	0	0	0	1	0	0
At1NC107690	3	0	0	0	0	0	0	0	0	0	0	0	0	0	0	1	1	0
At1NC107710	1	0	0	0	0	0	0	0	0	0	0	0	0	0	0	1	0	0
At1NC107730	1	1	0	0	1	0	0	0	0	0	0	0	0	0	0	0	0	1
At1NC107790	1	1	0	0	0	0	0	0	0	0	0	0	0	0	0	0	0	0
At1NC107800	1	0	0	0	0	0	0	0	0	0	0	0	0	0	0	1	0	0
At1NC107860	1	4	0	0	0	0	0	0	0	0	0	0	0	0	0	0	0	1
At1NC107980	2	1	1	1	1	1	1	1	2	0	0	0	0	1	1	0	0	0
At1NC108000	1	1	0	0	0	0	0	0	0	0	0	0	0	0	0	0	0	0
At1NC108010	1	1	1	1	2	1	1	1	1	0	0	0	0	1	1	0	0	0
At1NC108020	1	1	1	1	1	1	0	1	1	0	0	0	0	0	1	0	0	1
At1NC108340	1	1	0	0	0	0	0	0	0	0	0	0	0	0	0	0	0	0
At1NC108440	1	1	0	0	0	0	0	0	0	0	0	0	0	0	0	0	0	0
At1NC108450	1	0	0	0	0	0	0	0	0	0	0	0	0	0	0	1	0	0
At1NC108560	1	1	1	1	1	1	1	1	1	0	0	0	0	1	1	0	1	0
At1NC108700	1	1	0	0	0	0	0	0	0	0	0	0	0	0	0	0	0	0
At1NC108810	1	1	0	0	0	0	0	0	0	0	0	0	0	0	0	0	0	0
At1NC108840	1	1	1	1	1	1	1	1	1	0	0	0	0	1	1	0	0	0
At1NC108850	1	0	0	0	0	0	0	0	0	0	0	0	0	0	0	1	0	0
At1NC108920	1	0	0	0	0	0	0	0	0	0	0	0	0	0	0	1	0	1
At1NC108930	1	2	0	0	0	1	0	1	1	0	0	0	0	0	1	0	0	1
At1NC108990	3	0	0	0	0	0	0	0	0	0	0	0	0	0	0	1	0	1
At1NC109030	1	1	1	1	2	1	1	1	1	1	0	0	1	1	1	0	0	0
At1NC109070	1	2	1	1	1	1	1	1	1	0	0	0	0	1	1	0	0	0
At1NC109080	1	2	0	0	0	0	0	1	0	0	0	0	0	0	0	0	0	0
At1NC109210	1	1	0	0	0	0	0	1	0	0	0	0	0	0	0	0	0	1
At1NC109240	1	2	0	0	0	0	0	0	0	0	0	0	0	0	0	0	0	0
At1NC109300	1	1	0	0	0	1	1	1	1	0	0	0	0	0	1	0	0	0
At1NC109480	4	0	0	0	0	0	0	0	0	0	0	0	0	0	0	1	0	0
At1NC109540	1	1	0	0	0	0	0	1	0	0	0	0	0	0	0	0	0	0
At1NC109670	1	1	0	0	0	0	0	0	0	0	0	0	0	0	0	0	0	0
At1NC109680	1	1	1	1	0	0	0	0	0	0	0	0	0	0	0	0	0	0
At1NC109710	1	1	0	0	1	1	1	0	0	0	0	0	0	0	1	0	0	0
At1NC109800	1	0	0	0	0	0	0	0	0	0	0	0	0	0	0	1	0	1
At1NC109810	1	7	0	0	0	0	0	0	0	0	0	0	0	0	0	0	0	1
At1NC109820	1	1	0	0	0	0	0	0	0	0	0	0	0	0	0	0	0	0
At1NC109830	1	1	0	0	0	0	0	1	0	0	0	0	0	0	0	0	0	0
At1NC109850	1	1	0	0	0	0	0	0	0	0	0	0	0	0	0	0	0	0
At1NC109890	1	1	0	0	0	0	0	0	0	0	0	0	0	0	0	0	0	1
At1NC109900	1	1	1	1	0	0	0	0	0	0	0	0	0	0	0	0	0	0
At1NC109980	1	1	0	0	0	0	0	0	0	0	0	0	0	0	0	0	0	0
At1NC110020	1	0	0	0	0	0	0	0	0	0	0	0	0	0	0	1	0	0
At1NC110030	1	0	0	0	0	0	0	0	0	0	0	0	0	0	0	1	0	0
At1NC110090	1	1	0	0	0	0	0	0	0	0	0	0	0	0	0	0	0	0
At1NC110110	1	1	1	1	0	0	0	0	0	0	0	0	0	0	0	0	0	1
At1NC110520	1	0	0	0	0	0	0	0	0	0	0	0	0	0	0	1	0	0
At1NC110540	1	0	0	0	0	0	0	0	0	0	0	0	0	0	0	1	0	1
At1NC110550	1	1	0	0	0	0	0	0	0	0	0	0	0	0	0	0	0	1
At1NC110970	2	0	0	0	0	0	0	0	0	0	0	0	0	0	0	1	0	0
At1NC110980	2	0	0	0	0	0	0	0	0	0	0	0	0	0	0	1	0	0
At1NC111000	1	1	0	0	0	0	0	0	0	0	0	0	0	0	0	0	0	0
At1NC111050	1	1	0	0	0	0	0	0	0	0	0	0	0	0	0	0	0	0
At1NC111230	1	1	0	0	0	0	0	0	0	0	0	0	0	0	0	0	0	0
At1NC111500	1	1	1	1	0	0	0	1	1	0	0	0	0	0	1	0	0	0
At1NC111540	1	1	0	0	0	0	0	0	0	0	0	0	0	0	0	0	0	0
At1NC111660	1	1	1	1	2	1	1	1	1	0	0	0	0	1	1	0	0	0
At1NC111870	1	1	0	0	0	0	0	0	0	0	0	0	0	0	0	0	0	0
At1NC111880	1	1	0	0	0	0	0	0	0	0	0	0	0	0	0	0	0	0
At1NC111940	1	0	0	0	0	0	0	0	0	0	0	0	0	0	0	1	0	0
At1NC111980	8	10	7	2	6	10	12	7	5	5	6	0	1	1	1	0	0	0
At1NC112270	1	0	0	0	0	0	0	0	0	0	0	0	0	0	0	1	0	1
At1NC112280	1	0	0	0	0	0	0	0	0	0	0	0	0	0	0	1	0	1
At1NC112470	1	0	0	0	0	0	0	0	0	0	0	0	0	0	0	1	0	0
At1NC112490	1	1	0	0	0	0	0	0	0	0	0	0	0	0	0	0	0	0
At1NC112540	1	1	0	0	0	0	0	0	0	0	0	0	0	0	0	0	0	0
At1NC112570	1	1	0	0	0	0	0	0	0	0	0	0	0	0	0	0	0	1
At1NC112580	1	1	0	0	0	0	0	0	0	0	0	0	0	0	0	0	0	0
At1NC112660	1	1	0	0	0	0	0	0	0	0	0	0	0	0	0	0	0	0
At1NC112670	1	1	0	0	0	0	0	0	0	0	0	0	0	0	0	0	0	0
At1NC112720	1	0	0	0	0	0	0	0	0	0	0	0	0	0	0	1	0	0
At1NC112730	1	0	0	0	0	0	0	0	0	0	0	0	0	0	0	1	0	0
At1NC112860	1	1	1	1	1	3	3	1	1	1	0	0	1	1	1	0	0	0
At1NC112990	2	0	0	0	0	0	0	0	0	0	0	0	0	0	0	1	0	0
At2G01008	4	10	0	0	0	0	0	0	0	0	0	0	0	0	0	0	0	0
At2G06002	2	1	0	0	0	0	0	0	0	0	0	0	0	0	0	0	0	1
At2G07042	4	8	2	2	2	0	0	1	3	1	0	0	0	0	1	0	0	1
At2G32795	5	11	1	1	2	2	3	1	1	0	2	0	0	1	1	0	0	1
At2G45780	1	0	0	0	0	0	0	0	0	0	0	0	0	0	0	1	0	0
At2G46192	1	1	1	1	3	3	2	2	1	1	0	0	1	1	1	0	0	1
At2NC000010	5	12	3	0	3	7	14	1	3	0	0	0	0	0	1	0	1	1
At2NC000270	2	2	1	0	1	1	1	1	1	1	0	0	0	0	1	0	0	0
At2NC000340	1	0	0	0	0	0	0	0	0	0	0	0	0	0	0	1	1	0
At2NC000400	1	0	0	0	0	0	0	0	0	0	0	0	0	0	0	1	0	0
At2NC000420	1	0	0	0	0	0	0	0	0	0	0	0	0	0	0	1	0	0
At2NC000610	1	2	2	0	0	2	3	1	1	0	0	0	0	0	1	0	0	0
At2NC000620	1	1	0	0	0	0	0	0	0	0	0	0	0	0	0	0	0	0
At2NC000650	2	0	0	0	0	0	0	0	0	0	0	0	0	0	0	1	0	0
At2NC000680	1	1	1	1	1	1	0	0	1	0	0	0	0	0	1	0	0	0
At2NC000870	1	0	0	0	0	0	0	0	0	0	0	0	0	0	0	1	0	0
At2NC000910	1	1	0	0	0	0	0	0	0	0	0	0	0	0	0	0	0	1
At2NC001000	1	1	0	0	0	0	0	0	0	0	0	0	0	0	0	0	0	1
At2NC001080	1	1	0	0	0	0	0	0	0	0	0	0	0	0	0	0	0	1
At2NC001081	1	3	0	0	0	0	0	0	0	0	0	0	0	0	0	0	0	1
At2NC001130	1	1	1	1	0	1	1	1	1	0	0	0	0	0	1	0	0	0
At2NC001140	1	1	0	0	1	0	1	1	1	0	0	0	0	0	1	0	0	0
At2NC001240	2	0	1	1	0	0	0	0	0	0	0	0	0	0	0	0	0	0
At2NC001320	1	1	1	1	1	1	1	1	1	0	0	0	0	1	1	0	0	0
At2NC001450	1	0	0	0	0	0	0	0	0	0	0	0	0	0	0	1	0	0
At2NC001640	1	1	0	0	0	0	0	0	0	0	0	0	0	0	0	0	0	0
At2NC001670	1	1	1	1	1	3	3	1	1	0	0	0	0	1	1	0	0	0
At2NC001700	1	1	0	0	0	0	0	0	0	0	0	0	0	0	0	0	0	0
At2NC001730	1	1	1	1	0	0	0	0	0	0	0	0	0	0	0	0	0	0
At2NC001740	4	15	5	2	0	0	0	0	0	0	0	0	0	0	0	0	0	0
At2NC001870	1	0	0	0	0	0	0	0	0	0	0	0	0	0	0	1	0	0
At2NC001880	1	0	0	0	0	0	0	0	0	0	0	0	0	0	0	1	1	0
At2NC001920	1	1	0	0	0	0	0	0	0	0	0	0	0	0	0	0	0	1
At2NC001950	1	1	0	0	0	0	0	0	0	0	0	0	0	0	0	0	0	0
At2NC002050	1	0	0	0	0	0	0	0	0	0	0	0	0	0	0	1	0	0
At2NC002130	1	0	0	0	0	0	0	0	0	0	0	0	0	0	0	1	0	0
At2NC002250	1	0	0	0	0	0	0	0	0	0	0	0	0	0	0	1	0	0
At2NC002260	2	1	0	0	0	0	0	0	0	0	0	0	0	0	0	0	0	1
At2NC002270	2	2	0	0	0	0	0	0	0	0	0	0	0	0	0	0	0	0
At2NC002480	4	5	1	1	0	0	1	2	0	0	0	0	0	0	1	0	1	0
At2NC002710	1	0	0	0	0	0	0	0	0	0	0	0	0	0	0	1	0	0
At2NC002750	1	0	0	0	0	0	0	0	0	0	0	0	0	0	0	1	0	0
At2NC002920	3	2	0	0	0	0	0	0	0	0	0	0	0	0	0	0	0	1
At2NC002950	2	0	0	0	0	0	0	0	0	0	0	0	0	0	0	1	0	0
At2NC002960	1	0	0	0	0	0	0	0	0	0	0	0	0	0	0	1	0	1
At2NC003160	1	1	0	0	0	0	0	0	0	0	0	0	0	0	0	0	0	1
At2NC003200	3	0	0	0	0	0	0	0	0	0	0	0	0	0	0	1	0	0
At2NC003210	5	0	0	0	0	0	0	0	0	0	0	0	0	0	0	1	0	1
At2NC003250	12	0	0	0	0	0	0	0	0	0	0	0	0	0	0	1	0	0
At2NC003350	2	2	1	1	1	1	1	1	1	1	2	0	1	1	1	0	0	1
At2NC003370	16	15	21	8	20	36	40	8	14	14	15	0	1	1	1	0	0	0
At2NC003380	1	1	0	0	0	0	0	0	1	0	0	0	0	0	0	0	0	0
At2NC003600	1	1	0	0	0	0	1	0	0	0	0	0	0	0	0	0	0	0
At2NC003620	1	1	0	0	0	0	0	0	0	0	0	0	0	0	0	0	0	0
At2NC003760	2	1	1	1	1	0	0	0	1	1	0	0	0	0	1	0	0	0
At2NC003770	1	0	0	0	0	0	0	0	0	0	0	0	0	0	0	1	0	0
At2NC003950	1	0	0	0	0	0	0	0	0	0	0	0	0	0	0	1	0	0
At2NC003960	1	1	0	0	0	0	0	0	0	0	0	0	0	0	0	0	0	0
At2NC004080	1	2	0	0	0	0	0	0	0	0	0	0	0	0	0	0	0	0
At2NC004100	1	1	0	0	0	0	0	0	0	0	0	0	0	0	0	0	0	0
At2NC004450	1	0	0	0	0	0	0	0	0	0	0	0	0	0	0	1	0	0
At2NC004540	1	1	0	0	0	0	0	0	0	0	0	0	0	0	0	0	0	1
At2NC004550	1	1	0	0	0	0	0	0	0	0	0	0	0	0	0	0	0	0
At2NC004740	1	2	0	0	0	0	0	0	0	0	0	0	0	0	0	0	0	0
At2NC004840	1	0	0	0	0	0	0	0	0	0	0	0	0	0	0	1	0	0
At2NC004930	8	4	0	0	0	0	0	0	0	0	0	0	0	0	0	0	0	1
At2NC004940	5	4	0	0	0	0	0	0	0	0	0	0	0	0	0	0	0	0
At2NC004970	1	1	0	0	0	0	0	0	0	0	0	0	0	0	0	0	0	0
At2NC004990	2	0	0	0	0	0	0	0	0	0	0	0	0	0	0	1	0	0
At2NC005120	2	2	1	1	0	1	1	0	0	0	0	0	0	0	1	0	0	0
At2NC005180	1	2	0	0	0	0	0	0	0	0	0	0	0	0	0	0	0	0
At2NC005190	1	2	0	0	0	0	0	0	0	0	0	0	0	0	0	0	0	1
At2NC005250	2	1	0	0	0	0	0	0	0	0	0	0	0	0	0	0	0	0
At2NC005290	1	0	0	0	0	0	0	0	0	0	0	0	0	0	0	1	0	1
At2NC005320	1	0	0	0	0	0	0	0	0	0	0	0	0	0	0	1	0	0
At2NC005500	3	1	0	0	0	0	0	0	0	0	0	0	0	0	0	0	0	1
At2NC005530	2	0	0	0	0	0	0	0	0	0	0	0	0	0	0	1	0	0
At2NC005660	1	1	0	0	0	0	0	0	0	0	0	0	0	0	0	0	0	0
At2NC005670	1	1	0	0	0	0	0	0	0	0	0	0	0	0	0	0	0	0
At2NC005720	3	0	0	0	0	0	0	0	0	0	0	0	0	0	0	1	0	0
At2NC005840	2	2	0	0	0	0	0	0	0	0	0	0	0	0	0	0	0	0
At2NC005980	9	19	0	0	0	0	0	0	0	0	0	0	0	0	0	0	0	0
At2NC006060	1	0	0	0	0	0	0	0	0	0	0	0	0	0	0	1	1	0
At2NC006320	1	1	0	0	0	0	0	0	0	0	0	0	0	0	0	0	0	0
At2NC006400	1	0	0	0	0	0	0	0	0	0	0	0	0	0	0	1	0	0
At2NC006430	1	0	0	0	0	0	0	0	0	0	0	0	0	0	0	1	0	0
At2NC006470	1	0	0	0	0	0	0	0	0	0	0	0	0	0	0	1	0	0
At2NC006480	1	0	0	0	0	0	0	0	0	0	0	0	0	0	0	1	0	1
At2NC006500	1	1	0	0	0	0	0	0	0	0	0	0	0	0	0	0	0	0
At2NC006520	1	1	0	0	1	1	1	0	1	0	0	0	0	0	1	0	1	0
At2NC006840	2	3	0	0	0	0	0	0	1	0	0	0	0	0	0	0	0	0
At2NC006870	4	0	0	0	0	0	0	0	0	0	0	0	0	0	0	1	0	0
At2NC007170	1	0	0	0	0	0	0	0	0	0	0	0	0	0	0	1	0	0
At2NC007171	1	0	0	0	0	0	0	0	0	0	0	0	0	0	0	1	0	0
At2NC007280	2	0	0	0	0	0	0	0	0	0	0	0	0	0	0	1	0	0
At2NC007410	1	1	0	0	0	0	0	0	0	0	0	0	0	0	0	0	0	0
At2NC007420	1	0	0	0	0	0	0	0	0	0	0	0	0	0	0	1	0	0
At2NC007430	8	4	0	0	0	0	0	0	0	0	0	0	0	0	0	0	0	0
At2NC007580	1	0	0	0	0	0	0	0	0	0	0	0	0	0	0	1	0	0
At2NC007760	3	0	0	0	0	0	0	0	0	0	0	0	0	0	0	1	0	0
At2NC007840	1	1	0	0	0	0	0	0	0	0	0	0	0	0	0	0	0	0
At2NC007900	2	6	0	0	0	0	0	0	0	0	0	0	0	0	0	0	0	0
At2NC008200	2	0	0	0	0	0	0	0	0	0	0	0	0	0	0	1	0	0
At2NC008410	3	2	0	0	0	0	0	0	0	0	0	0	0	0	0	0	0	0
At2NC008670	2	0	0	0	0	0	0	0	0	0	0	0	0	0	0	1	0	0
At2NC008810	1	0	0	0	0	0	0	0	0	0	0	0	0	0	0	1	0	0
At2NC008980	2	0	0	0	0	0	0	0	0	0	0	0	0	0	0	1	0	0
At2NC008990	2	0	0	0	0	0	0	0	0	0	0	0	0	0	0	1	0	0
At2NC009000	3	0	0	0	0	0	0	0	0	0	0	0	0	0	0	1	0	0
At2NC009090	1	0	0	0	0	0	0	0	0	0	0	0	0	0	0	1	0	0
At2NC009130	1	0	0	0	0	0	0	0	0	0	0	0	0	0	0	1	0	0
At2NC010970	1	0	0	0	0	0	0	0	0	0	0	0	0	0	0	1	0	0
At2NC011600	1	0	0	0	0	0	0	0	0	0	0	0	0	0	0	1	0	0
At2NC011740	2	2	0	0	0	0	0	0	0	0	0	0	0	0	0	0	0	0
At2NC011790	1	0	0	0	0	0	0	0	0	0	0	0	0	0	0	1	0	0
At2NC011930	3	3	0	0	0	0	0	0	0	0	0	0	0	0	0	0	0	0
At2NC012080	12	0	0	0	0	0	0	0	0	0	0	0	0	0	0	1	0	0
At2NC012090	2	6	0	0	0	0	0	0	0	0	0	0	0	0	0	0	0	0
At2NC012320	1	0	0	0	0	0	0	0	0	0	0	0	0	0	0	1	0	1
At2NC012330	2	1	1	1	0	0	0	0	0	0	0	0	0	0	0	0	0	1
At2NC012370	1	2	0	0	0	0	0	0	2	0	0	0	0	0	0	0	0	0
At2NC012390	2	1	0	0	0	0	0	0	0	0	0	0	0	0	0	0	0	0
At2NC012400	4	1	0	0	0	0	0	0	0	0	0	0	0	0	0	0	0	0
At2NC012500	1	8	0	0	0	0	0	0	0	0	0	0	0	0	0	0	0	0
At2NC012530	1	0	0	0	0	0	0	0	0	0	0	0	0	0	0	1	0	1
At2NC012670	1	1	3	1	0	0	0	0	0	0	0	0	0	0	0	0	0	1
At2NC012710	1	0	0	0	0	0	0	0	0	0	0	0	0	0	0	1	0	0
At2NC012750	2	0	0	0	0	0	0	0	0	0	0	0	0	0	0	1	0	0
At2NC012840	6	8	0	0	0	0	0	0	0	0	0	0	0	0	0	0	0	0
At2NC012850	1	0	0	0	0	0	0	0	0	0	0	0	0	0	0	1	0	0
At2NC013400	2	1	0	0	0	0	0	0	0	0	0	0	0	0	0	0	0	1
At2NC013580	2	0	0	0	0	0	0	0	0	0	0	0	0	0	0	1	0	0
At2NC013890	1	0	0	0	0	0	0	0	0	0	0	0	0	0	0	1	0	1
At2NC013940	2	1	0	0	1	0	0	1	0	0	0	0	0	0	1	0	0	0
At2NC013950	1	1	0	0	0	0	0	0	0	0	0	0	0	0	0	0	0	1
At2NC013970	3	1	0	1	2	2	1	1	1	1	1	0	0	0	1	0	0	0
At2NC014040	2	1	0	1	1	0	1	1	1	1	0	0	0	0	1	0	0	1
At2NC014071	2	0	0	0	2	0	0	0	0	0	0	0	0	0	0	0	0	0
At2NC014080	2	0	0	0	0	0	0	0	0	0	0	0	0	0	0	1	0	1
At2NC014090	3	2	0	0	0	0	0	0	0	0	0	0	0	0	0	0	0	1
At2NC014130	1	1	1	1	0	1	1	1	1	0	0	0	0	0	1	0	0	0
At2NC014140	1	1	1	1	0	1	1	1	1	0	0	0	0	0	1	0	0	0
At2NC014200	8	2	0	0	0	0	0	0	0	0	0	0	0	0	0	0	0	0
At2NC014220	6	0	0	0	0	0	0	0	0	0	0	0	0	0	0	1	0	1
At2NC014270	1	0	0	0	0	0	0	0	0	0	0	0	0	0	0	1	0	0
At2NC014770	4	0	0	0	0	0	0	0	0	0	0	0	0	0	0	1	0	0
At2NC014780	4	0	0	0	0	0	0	0	0	0	0	0	0	0	0	1	0	0
At2NC014810	9	0	0	0	0	0	0	0	0	0	0	0	0	0	0	1	0	0
At2NC014880	6	0	0	0	0	0	0	0	0	0	0	0	0	0	0	1	0	0
At2NC015180	7	0	0	0	0	0	0	0	0	0	0	0	0	0	0	1	0	0
At2NC016390	1	0	0	0	0	0	0	0	0	0	0	0	0	0	0	1	0	0
At2NC016400	1	0	0	0	0	0	0	0	0	0	0	0	0	0	0	1	0	1
At2NC016410	1	0	0	0	0	0	0	0	0	0	0	0	0	0	0	1	0	1
At2NC016780	1	0	0	0	0	0	0	0	0	0	0	0	0	0	0	1	0	0
At2NC016830	1	0	0	0	0	0	0	0	0	0	0	0	0	0	0	1	0	0
At2NC017050	2	0	0	0	0	0	0	0	0	0	0	0	0	0	0	1	0	1
At2NC017060	4	4	0	0	0	0	0	0	0	0	0	0	0	0	0	0	0	0
At2NC017070	4	0	0	0	0	0	0	0	0	0	0	0	0	0	0	1	0	0
At2NC017180	27	6	0	0	0	0	0	0	0	0	0	0	0	0	0	0	0	1
At2NC017190	22	1	0	0	0	0	0	0	0	0	0	0	0	0	0	0	0	0
At2NC017210	1	0	0	0	0	0	0	0	0	0	0	0	0	0	0	1	0	0
At2NC017270	5	0	0	0	0	0	0	0	0	0	0	0	0	0	0	1	1	0
At2NC017550	1	1	1	1	0	1	1	1	1	0	0	0	0	0	1	0	0	0
At2NC018100	9	0	0	0	0	0	0	0	0	0	0	0	0	0	0	1	0	0
At2NC018120	1	0	1	1	0	0	0	0	0	0	0	0	0	0	0	0	0	0
At2NC018130	1	0	0	0	0	0	0	0	0	0	0	0	0	0	0	1	0	1
At2NC018220	10	107	14	2	0	0	0	0	0	0	0	0	0	0	0	0	0	0
At2NC018410	1	0	0	0	0	0	0	0	0	0	0	0	0	0	0	1	0	0
At2NC018470	1	1	1	1	0	0	0	0	0	0	0	0	0	0	0	0	0	0
At2NC019050	1	2	0	0	0	1	0	0	0	0	0	0	0	0	0	0	0	0
At2NC019960	1	4	0	0	0	0	0	0	0	0	0	0	0	0	0	0	0	0
At2NC020350	1	0	0	0	0	0	0	0	0	0	0	0	0	0	0	1	0	0
At2NC020630	2	6	0	0	0	0	0	0	0	0	0	0	0	0	0	0	0	0
At2NC020670	16	15	0	0	0	0	0	0	0	0	0	0	0	0	0	0	0	0
At2NC021080	1	0	0	0	0	0	0	0	0	0	0	0	0	0	0	1	0	1
At2NC021090	2	0	0	0	0	0	0	0	0	0	0	0	0	0	0	1	0	0
At2NC021440	5	1	0	0	0	0	0	0	0	0	0	0	0	0	0	0	0	1
At2NC021640	1	0	0	0	0	0	0	0	0	0	0	0	0	0	0	1	0	1
At2NC021710	5	0	0	0	0	0	0	0	0	0	0	0	0	0	0	1	0	0
At2NC021770	3	18	0	0	0	0	0	0	0	0	0	0	0	0	0	0	0	1
At2NC021810	1	0	0	0	0	0	0	0	0	0	0	0	0	0	0	1	0	0
At2NC022020	8	2	0	0	0	0	0	0	0	0	0	0	0	0	0	0	0	1
At2NC022030	6	0	0	0	0	0	0	0	0	0	0	0	0	0	0	1	0	0
At2NC022540	8	49	1	1	0	0	0	0	0	0	0	0	0	0	0	0	0	0
At2NC022560	2	0	0	0	0	0	0	0	0	0	0	0	0	0	0	1	0	0
At2NC022570	2	0	0	0	0	0	0	0	0	0	0	0	0	0	0	1	0	0
At2NC022610	1	0	0	0	0	0	0	0	0	0	0	0	0	0	0	1	0	0
At2NC022710	1	0	0	0	0	0	0	0	0	0	0	0	0	0	0	1	0	0
At2NC022760	1	0	0	0	0	0	0	0	0	0	0	0	0	0	0	1	0	1
At2NC022990	1	0	0	0	0	0	0	0	0	0	0	0	0	0	0	1	0	0
At2NC023260	4	10	0	0	0	0	0	0	0	0	0	0	0	0	0	0	0	0
At2NC023280	3	4	12	0	0	0	0	0	0	0	0	0	0	0	0	0	0	0
At2NC023281	3	3	4	1	0	0	0	0	0	0	0	0	0	0	0	0	0	0
At2NC023590	2	5	0	0	0	0	0	0	0	0	0	0	0	0	0	0	1	0
At2NC023680	2	3	0	0	0	0	0	0	0	0	0	0	0	0	0	0	0	0
At2NC023710	1	2	0	0	0	0	0	0	0	0	0	0	0	0	0	0	0	0
At2NC023720	2	2	0	0	0	0	0	0	0	0	0	0	0	0	0	0	0	0
At2NC023760	4	0	0	0	0	0	0	0	0	0	0	0	0	0	0	1	0	0
At2NC023770	2	0	0	0	0	0	0	0	0	0	0	0	0	0	0	1	0	0
At2NC023830	3	1	0	0	0	0	0	0	0	0	0	0	0	0	0	0	0	0
At2NC023910	5	6	25	3	0	0	0	0	0	0	0	0	0	0	0	0	0	0
At2NC024060	5	6	24	3	0	0	0	0	0	0	0	0	0	0	0	0	0	0
At2NC024070	13	32	80	8	0	0	0	0	0	0	0	0	0	0	0	0	0	0
At2NC024320	1	0	0	0	0	0	0	0	0	0	0	0	0	0	0	1	0	1
At2NC024330	1	0	0	0	0	0	0	0	0	0	0	0	0	0	0	1	0	0
At2NC024470	22	72	0	0	0	0	0	0	0	0	0	0	0	0	0	0	0	0
At2NC024700	4	6	0	0	0	0	0	0	0	0	0	0	0	0	0	0	0	0
At2NC024880	3	1	0	0	0	0	0	0	0	0	0	0	0	0	0	0	0	1
At2NC024890	4	0	0	0	0	0	0	0	0	0	0	0	0	0	0	1	0	0
At2NC024900	3	2	1	1	0	0	0	0	0	0	0	0	0	0	0	0	0	1
At2NC024930	5	0	0	0	0	0	0	0	0	0	0	0	0	0	0	1	0	1
At2NC024931	6	17	0	0	0	0	0	0	0	0	0	0	0	0	0	0	0	0
At2NC025000	1	0	0	0	0	0	0	0	0	0	0	0	0	0	0	1	1	0
At2NC025081	1	1	0	0	0	0	0	0	0	0	0	0	0	0	0	0	0	0
At2NC025100	1	0	0	0	0	0	0	0	0	0	0	0	0	0	0	1	0	0
At2NC025110	1	1	0	0	0	0	0	0	0	0	0	0	0	0	0	0	0	0
At2NC025471	2	0	1	1	0	0	0	1	0	1	0	0	0	0	1	0	0	0
At2NC025720	2	0	0	0	0	0	0	0	0	0	0	0	0	0	0	1	0	0
At2NC025780	4	0	0	0	0	0	0	0	0	0	0	0	0	0	0	1	0	0
At2NC025830	1	0	0	0	0	0	0	0	0	0	0	0	0	0	0	1	1	0
At2NC026130	1	2	0	0	0	0	0	0	0	0	0	0	0	0	0	0	0	0
At2NC026180	2	1	1	1	1	1	1	1	1	2	1	0	1	1	1	0	0	0
At2NC026190	2	1	0	0	0	0	0	0	1	0	0	0	0	0	0	0	0	0
At2NC026530	1	0	0	0	0	0	0	0	0	0	0	0	0	0	0	1	0	0
At2NC026770	10	13	73	15	0	0	0	0	0	0	0	0	0	0	0	0	0	1
At2NC026780	1	0	0	0	0	0	0	0	0	0	0	0	0	0	0	1	0	1
At2NC026930	1	1	0	0	0	0	0	0	0	0	0	0	0	0	0	0	0	1
At2NC026931	1	2	0	0	0	0	0	0	0	0	0	0	0	0	0	0	0	0
At2NC027090	1	0	0	0	0	0	0	0	0	0	0	0	0	0	0	1	0	0
At2NC027160	7	1	0	0	0	0	0	0	0	0	0	0	0	0	0	0	0	0
At2NC027260	1	0	0	0	0	0	0	0	0	0	0	0	0	0	0	1	0	0
At2NC027330	3	2	0	0	0	0	0	0	0	0	0	0	0	0	0	0	0	1
At2NC027360	3	0	0	0	0	0	0	0	0	0	0	0	0	0	0	1	0	0
At2NC027370	3	1	0	1	0	0	0	0	0	0	0	0	0	0	0	0	0	1
At2NC027420	1	0	0	0	0	0	0	0	0	0	0	0	0	0	0	1	0	0
At2NC027690	1	0	0	0	0	0	0	0	0	0	0	0	0	0	0	1	0	0
At2NC027870	1	0	0	0	0	0	0	0	0	0	0	0	0	0	0	1	0	0
At2NC027930	1	0	0	0	0	0	0	0	0	0	0	0	0	0	0	1	0	0
At2NC027940	1	0	0	0	0	0	0	0	0	0	0	0	0	0	0	1	0	0
At2NC027990	2	0	0	0	0	0	0	0	0	0	0	0	0	0	0	1	0	1
At2NC028080	4	4	0	0	0	0	0	0	0	0	0	0	0	0	0	0	0	0
At2NC028280	1	0	0	0	0	0	0	0	0	0	0	0	0	0	0	1	0	0
At2NC028310	2	0	0	0	0	0	0	0	0	0	0	0	0	0	0	1	0	0
At2NC028320	8	1	1	0	0	0	0	0	0	0	0	0	0	0	0	0	0	0
At2NC028410	1	1	0	0	0	1	1	0	0	0	0	0	0	0	1	0	0	0
At2NC028450	3	0	0	0	0	0	0	0	0	0	0	0	0	0	0	1	0	0
At2NC028550	1	0	0	0	0	0	0	0	0	0	0	0	0	0	0	1	0	0
At2NC028560	2	1	1	1	1	2	2	1	1	1	1	0	1	1	1	0	0	0
At2NC028570	2	1	1	1	1	2	2	1	1	0	0	0	0	1	1	0	0	1
At2NC028590	5	5	6	5	1	3	3	1	6	0	0	0	0	1	1	0	0	0
At2NC028640	4	0	0	0	0	0	0	0	0	0	0	0	0	0	0	1	0	0
At2NC028810	2	0	0	0	0	0	0	0	0	0	0	0	0	0	0	1	0	0
At2NC029010	6	7	0	0	0	0	0	0	0	0	0	0	0	0	0	0	0	0
At2NC029080	9	0	0	0	0	0	0	0	0	0	0	0	0	0	0	1	0	1
At2NC029190	1	18	0	0	0	0	0	0	0	0	0	0	0	0	0	0	0	0
At2NC029230	3	5	0	0	0	0	0	0	0	0	0	0	0	0	0	0	0	0
At2NC029290	1	0	0	0	0	0	0	0	0	0	0	0	0	0	0	1	0	0
At2NC029360	1	0	0	0	0	0	0	0	0	0	0	0	0	0	0	1	0	1
At2NC029400	1	1	0	0	0	0	0	0	0	0	0	0	0	0	0	0	0	0
At2NC029420	1	3	0	0	0	0	0	0	0	0	0	0	0	0	0	0	0	0
At2NC029440	2	0	0	0	0	0	0	0	0	0	0	0	0	0	0	1	0	0
At2NC029670	3	0	0	0	0	0	0	0	0	0	0	0	0	0	0	1	0	1
At2NC029680	1	2	0	0	0	0	0	0	0	0	0	0	0	0	0	0	0	0
At2NC030070	1	0	0	0	0	0	0	0	0	0	0	0	0	0	0	1	0	0
At2NC030210	1	0	0	0	0	0	0	0	0	0	0	0	0	0	0	1	0	0
At2NC030250	1	1	0	0	0	0	0	0	0	0	0	0	0	0	0	0	1	0
At2NC030260	1	1	0	0	0	0	0	0	0	0	0	0	0	0	0	0	1	0
At2NC030370	2	1	1	1	1	1	1	1	1	1	0	0	1	1	1	0	0	1
At2NC030440	1	0	0	0	0	0	0	0	0	0	0	0	0	0	0	1	0	0
At2NC030460	3	4	1	1	0	0	0	0	0	0	0	0	0	0	0	0	0	0
At2NC030630	1	2	0	0	0	0	0	0	0	0	0	0	0	0	0	0	0	0
At2NC030660	1	0	0	0	0	0	0	0	0	0	0	0	0	0	0	1	0	1
At2NC030700	7	0	0	0	0	0	0	0	0	0	0	0	0	0	0	1	0	1
At2NC030780	4	0	0	0	0	0	0	0	0	0	0	0	0	0	0	1	0	0
At2NC030810	1	0	0	0	0	0	0	0	0	0	0	0	0	0	0	1	0	0
At2NC030900	9	12	14	7	0	0	0	0	1	0	0	0	0	0	1	0	0	1
At2NC031010	1	0	0	0	0	0	0	0	0	0	0	0	0	0	0	1	0	0
At2NC031030	3	0	0	0	0	0	0	0	0	0	0	0	0	0	0	1	0	1
At2NC031290	1	1	0	0	0	0	0	0	0	0	0	0	0	0	0	0	0	0
At2NC031300	1	1	0	0	0	0	0	0	0	0	0	0	0	0	0	0	0	1
At2NC031460	1	1	0	0	0	0	0	0	0	0	0	0	0	0	0	0	0	0
At2NC031530	1	0	0	0	0	0	0	0	0	0	0	0	0	0	0	1	0	0
At2NC031620	1	0	0	0	0	0	0	0	0	0	0	0	0	0	0	1	0	0
At2NC031630	1	1	0	0	0	0	0	0	0	0	0	0	0	0	0	0	0	0
At2NC031660	1	2	0	0	0	0	0	0	0	0	0	0	0	0	0	0	0	1
At2NC031731	1	1	0	0	0	0	0	0	0	0	0	0	0	0	0	0	0	0
At2NC031820	1	1	0	0	0	0	0	0	0	0	0	0	0	0	0	0	0	0
At2NC031830	1	0	0	0	0	0	0	0	0	0	0	0	0	0	0	1	0	1
At2NC031880	2	1	2	2	0	0	0	0	0	0	0	0	0	0	0	0	0	1
At2NC031890	2	1	2	2	0	0	0	0	0	0	0	0	0	0	0	0	0	0
At2NC031900	1	0	0	0	0	0	0	0	0	0	0	0	0	0	0	1	0	0
At2NC031960	1	0	0	0	0	0	0	0	0	0	0	0	0	0	0	1	1	0
At2NC032280	1	1	0	0	0	0	0	0	0	0	0	0	0	0	0	0	0	0
At2NC032360	1	0	0	0	0	0	0	0	0	0	0	0	0	0	0	1	0	0
At2NC032500	1	0	0	0	0	0	0	0	0	0	0	0	0	0	0	1	0	1
At2NC032750	1	1	0	0	0	0	0	0	0	0	0	0	0	0	0	0	0	0
At2NC033060	3	3	2	2	2	3	3	2	2	0	0	0	0	1	1	0	0	1
At2NC033080	1	0	0	0	0	0	0	0	0	0	0	0	0	0	0	1	0	0
At2NC033090	1	0	0	0	0	0	0	0	0	0	0	0	0	0	0	1	0	1
At2NC033350	1	0	0	0	0	0	0	0	0	0	0	0	0	0	0	1	0	0
At2NC033360	1	0	0	0	0	0	0	0	0	0	0	0	0	0	0	1	0	0
At2NC033420	1	0	0	0	0	0	0	0	0	0	0	0	0	0	0	1	0	1
At2NC033480	4	0	0	0	0	0	0	0	0	0	0	0	0	0	0	1	0	0
At2NC033520	1	1	0	0	0	0	0	0	1	0	0	0	0	0	0	0	0	1
At2NC033720	1	0	0	0	0	0	0	0	0	0	0	0	0	0	0	1	0	0
At2NC033750	1	0	0	0	0	0	0	0	0	0	0	0	0	0	0	1	0	0
At2NC033840	5	0	0	0	0	0	0	0	0	0	0	0	0	0	0	1	0	1
At2NC034240	1	1	0	0	0	0	0	0	0	0	0	0	0	0	0	0	0	0
At2NC034250	1	1	1	1	0	1	1	1	1	0	0	0	0	0	1	0	0	0
At2NC034270	1	1	1	1	1	3	1	1	1	0	0	0	0	1	1	0	0	0
At2NC034350	1	1	0	0	0	0	0	0	1	0	0	0	0	0	0	0	0	1
At2NC034410	2	1	1	0	0	0	0	0	0	0	0	0	0	0	0	0	0	0
At2NC034430	1	5	1	1	0	0	0	0	0	0	0	0	0	0	0	0	0	1
At2NC034570	1	1	0	0	0	0	0	0	0	0	0	0	0	0	0	0	0	1
At2NC034680	1	2	1	1	0	1	1	1	1	0	0	0	0	0	1	0	0	0
At2NC034710	1	1	0	0	0	0	0	0	0	0	0	0	0	0	0	0	0	1
At2NC034970	1	0	0	0	0	0	0	0	0	0	0	0	0	0	0	1	0	0
At2NC035040	7	0	0	0	0	0	0	0	0	0	0	0	0	0	0	1	0	0
At2NC035180	1	0	0	0	0	0	0	0	0	0	0	0	0	0	0	1	0	0
At2NC035250	1	0	0	0	0	0	0	0	0	0	0	0	0	0	0	1	0	1
At2NC035260	1	1	1	1	0	1	1	0	1	0	0	0	0	0	1	0	0	0
At2NC035280	1	1	0	0	1	1	0	0	1	0	0	0	0	0	1	0	0	0
At2NC035400	1	0	0	0	0	0	0	0	0	0	0	0	0	0	0	1	0	0
At2NC035520	1	1	1	1	0	1	1	0	0	0	0	0	0	0	1	0	0	0
At2NC035560	2	1	0	0	0	0	0	0	0	0	0	0	0	0	0	0	0	0
At2NC035630	1	1	1	1	0	0	0	0	1	0	0	0	0	0	1	0	0	0
At2NC035850	1	1	0	0	0	0	0	0	0	0	0	0	0	0	0	0	0	0
At2NC035920	1	0	0	0	0	0	0	0	0	0	0	0	0	0	0	1	0	0
At2NC035990	1	1	0	0	0	0	0	1	0	0	0	0	0	0	0	0	0	0
At2NC036000	1	0	0	0	0	0	0	0	0	0	0	0	0	0	0	1	1	0
At2NC036030	1	1	0	0	0	0	0	0	0	0	0	0	0	0	0	0	0	0
At2NC036050	1	2	0	0	0	0	0	0	0	0	0	0	0	0	0	0	1	0
At2NC036480	1	0	0	0	0	0	0	0	0	0	0	0	0	0	0	1	0	0
At2NC036490	1	0	0	0	0	0	0	0	0	0	0	0	0	0	0	1	0	0
At2NC036780	1	0	0	0	0	0	0	0	0	0	0	0	0	0	0	1	0	0
At2NC036820	1	1	0	0	0	0	0	0	0	0	0	0	0	0	0	0	0	0
At2NC037080	1	0	0	0	0	0	0	0	0	0	0	0	0	0	0	1	0	0
At2NC037190	1	1	0	0	0	0	0	0	1	0	0	0	0	0	0	0	0	0
At2NC037410	1	1	0	0	0	0	0	0	0	0	0	0	0	0	0	0	0	1
At2NC037560	1	0	0	0	0	0	0	0	0	0	0	0	0	0	0	1	0	0
At2NC037610	1	1	0	1	0	0	0	0	0	0	0	0	0	0	0	0	0	0
At2NC037790	1	1	0	0	0	0	0	0	1	0	0	0	0	0	0	0	0	0
At2NC038120	1	0	0	0	0	0	0	0	0	0	0	0	0	0	0	1	0	0
At2NC038630	1	0	0	0	0	0	0	0	0	0	0	0	0	0	0	1	1	1
At2NC038640	1	1	1	1	0	0	0	0	0	0	0	0	0	0	0	0	1	0
At2NC038660	1	0	0	0	0	0	0	0	0	0	0	0	0	0	0	1	0	0
At2NC038790	1	1	0	0	0	0	0	0	0	0	0	0	0	0	0	0	0	0
At2NC039060	1	0	0	0	0	0	0	0	0	0	0	0	0	0	0	1	0	0
At2NC039070	1	0	0	0	0	0	0	0	0	0	0	0	0	0	0	1	0	0
At2NC039170	1	0	0	0	0	0	0	0	0	0	0	0	0	0	0	1	0	0
At2NC039210	1	0	0	0	0	0	0	0	0	0	0	0	0	0	0	1	0	0
At2NC039330	1	1	1	1	4	2	2	1	0	0	0	0	0	0	1	0	0	0
At2NC039340	1	1	0	0	2	1	0	0	0	0	0	0	0	0	1	0	0	1
At2NC039820	1	0	0	0	0	0	0	0	0	0	0	0	0	0	0	1	0	0
At2NC039880	1	1	0	0	0	0	0	0	0	0	0	0	0	0	0	0	0	0
At2NC039960	1	0	0	0	0	0	0	0	0	0	0	0	0	0	0	1	0	0
At2NC040010	1	0	0	0	0	0	0	0	0	0	0	0	0	0	0	1	0	0
At2NC040020	1	1	0	0	0	0	0	0	0	0	0	0	0	0	0	0	0	0
At2NC040030	1	0	0	0	0	0	0	0	0	0	0	0	0	0	0	1	0	0
At2NC040040	9	6	0	0	0	0	0	0	0	0	0	0	0	0	0	0	0	0
At2NC040060	1	0	0	0	0	0	0	0	0	0	0	0	0	0	0	1	0	0
At2NC040100	1	1	0	0	0	0	0	0	0	0	0	0	0	0	0	0	0	0
At2NC040220	2	1	0	0	0	0	0	0	0	0	0	0	0	0	0	0	0	0
At2NC040280	3	0	0	0	0	0	0	0	0	0	0	0	0	0	0	1	0	0
At2NC040410	1	1	0	0	0	0	0	0	0	0	0	0	0	0	0	0	0	0
At2NC040420	1	0	0	0	0	0	0	0	0	0	0	0	0	0	0	1	0	0
At2NC040470	1	1	0	0	0	0	0	0	0	0	0	0	0	0	0	0	0	0
At2NC040520	2	2	1	0	2	0	1	1	1	0	0	0	0	0	1	0	0	1
At2NC040530	2	1	0	0	0	0	0	0	0	0	0	0	0	0	0	0	0	1
At2NC040540	1	0	0	0	0	0	0	0	0	0	0	0	0	0	0	1	0	0
At2NC040550	1	1	0	0	0	0	0	0	0	0	0	0	0	0	0	0	0	0
At2NC040580	1	1	0	0	0	0	0	0	0	0	0	0	0	0	0	0	0	0
At2NC040590	1	0	0	0	0	0	0	0	0	0	0	0	0	0	0	1	0	1
At2NC040630	1	1	0	0	0	0	0	0	0	0	0	0	0	0	0	0	0	0
At2NC040680	3	0	0	0	0	0	0	0	0	0	0	0	0	0	0	1	1	0
At2NC040790	1	1	0	0	0	1	1	0	1	0	0	0	0	0	1	0	0	0
At2NC040850	1	1	1	1	0	0	0	1	0	0	0	0	0	0	1	0	0	0
At2NC040860	1	1	0	0	0	1	1	1	1	0	0	0	0	0	1	0	0	0
At2NC041140	1	1	0	0	1	0	0	0	0	0	0	0	0	0	0	0	0	0
At2NC041230	1	0	0	0	0	0	0	0	0	0	0	0	0	0	0	1	0	0
At2NC041430	1	0	0	2	0	0	0	0	0	0	0	0	0	0	0	0	0	0
At2NC041440	1	1	0	0	0	0	0	0	0	0	0	0	0	0	0	0	0	1
At2NC041541	1	1	0	0	0	1	1	1	1	0	0	0	0	0	1	0	0	0
At2NC041550	1	1	1	1	1	1	1	1	1	0	0	0	0	1	1	0	0	1
At2NC041551	1	1	0	1	0	1	1	1	0	0	0	0	0	0	1	0	0	0
At2NC041561	1	1	0	0	0	0	0	0	0	0	0	0	0	0	0	0	0	1
At2NC041690	17	35	17	3	0	0	0	0	0	0	0	0	0	0	0	0	0	0
At2NC041740	1	1	0	0	0	0	0	0	0	0	0	0	0	0	0	0	1	0
At2NC041760	1	0	0	0	0	0	0	0	0	0	0	0	0	0	0	1	0	0
At2NC041880	1	1	1	1	0	0	0	0	0	0	0	0	0	0	0	0	0	0
At2NC042000	1	0	0	0	0	0	0	0	0	0	0	0	0	0	0	1	0	0
At2NC042020	1	1	0	0	0	0	0	0	0	0	0	0	0	0	0	0	0	0
At2NC042100	1	0	0	0	0	0	0	0	0	0	0	0	0	0	0	1	0	0
At2NC042110	1	1	0	0	0	0	0	0	0	0	0	0	0	0	0	0	0	0
At2NC042230	1	0	0	0	0	0	0	0	0	0	0	0	0	0	0	1	0	0
At2NC042460	1	44	0	0	0	0	0	0	0	0	0	0	0	0	0	0	0	0
At2NC042520	2	1	0	0	0	0	0	0	0	0	0	0	0	0	0	0	0	1
At2NC042560	1	1	0	0	0	0	0	0	0	0	0	0	0	0	0	0	0	0
At2NC042650	1	1	0	0	0	0	0	0	0	0	0	0	0	0	0	0	0	1
At2NC042850	1	0	0	0	0	0	0	0	0	0	0	0	0	0	0	1	1	0
At2NC042860	1	3	0	0	0	0	0	0	0	0	0	0	0	0	0	0	0	0
At2NC042990	1	1	1	0	0	0	0	1	1	0	0	0	0	0	1	0	0	0
At2NC043000	1	1	0	0	0	0	0	1	0	0	0	0	0	0	0	0	0	0
At2NC043001	1	1	0	0	0	1	1	1	1	0	0	0	0	0	1	0	0	0
At2NC043190	1	0	0	0	0	0	0	0	0	0	0	0	0	0	0	1	0	0
At2NC043270	1	0	0	0	0	0	0	0	0	0	0	0	0	0	0	1	0	0
At2NC043420	1	2	1	0	0	1	1	0	0	0	0	0	0	0	1	0	0	0
At2NC043430	1	0	0	0	0	0	0	0	0	0	0	0	0	0	0	1	0	0
At2NC043460	1	0	0	0	0	0	0	0	0	0	0	0	0	0	0	1	0	1
At2NC043470	1	1	0	0	0	1	1	1	0	0	0	0	0	0	1	0	0	1
At2NC043530	1	1	0	0	0	1	1	1	1	0	0	0	0	0	1	0	0	0
At2NC043640	1	1	0	0	0	0	0	1	0	0	0	0	0	0	0	0	0	0
At2NC043650	1	1	0	0	0	0	0	1	0	0	0	0	0	0	0	0	0	1
At2NC043730	1	1	0	0	0	0	0	0	0	0	0	0	0	0	0	0	0	0
At2NC043780	1	1	1	1	1	2	2	1	1	1	2	0	1	1	1	0	0	0
At2NC043800	1	1	0	0	0	0	0	0	0	0	0	0	0	0	0	0	0	0
At2NC043840	1	0	0	0	0	0	0	0	0	0	0	0	0	0	0	1	0	0
At2NC043850	9	5	61	8	0	0	0	0	0	0	0	0	0	0	0	0	0	0
At2NC043870	2	3	0	0	0	0	0	0	0	0	0	0	0	0	0	0	0	1
At2NC043880	2	0	0	0	0	0	0	0	0	0	0	0	0	0	0	1	0	1
At2NC043890	1	0	0	0	0	0	0	0	0	0	0	0	0	0	0	1	0	0
At2NC043940	1	1	0	0	0	0	0	0	0	0	0	0	0	0	0	0	0	0
At2NC044060	1	1	0	0	0	0	0	0	0	0	0	0	0	0	0	0	0	0
At2NC044450	1	1	1	1	1	1	1	1	1	0	0	0	0	1	1	0	0	0
At2NC044490	1	5	0	0	0	0	0	0	0	0	0	0	0	0	0	0	0	1
At2NC044580	1	1	0	0	0	0	0	0	0	0	0	0	0	0	0	0	0	0
At2NC044581	1	1	0	0	0	0	0	0	0	0	0	0	0	0	0	0	0	0
At2NC044810	3	1	0	1	0	0	0	0	0	0	0	0	0	0	0	0	0	0
At2NC044820	4	0	0	0	0	0	0	0	0	0	0	0	0	0	0	1	0	0
At2NC044850	2	1	1	1	0	0	0	1	0	0	0	0	0	0	1	0	0	0
At2NC044890	1	1	1	1	0	0	0	2	1	0	0	0	0	0	1	0	0	1
At2NC044930	1	1	1	1	0	1	0	1	1	0	0	0	0	0	1	0	0	1
At2NC044990	19	111	0	0	0	0	0	0	0	0	0	0	0	0	0	0	0	0
At2NC045000	1	0	0	0	0	0	0	0	0	0	0	0	0	0	0	1	0	0
At2NC045020	1	2	0	0	0	0	0	0	0	0	0	0	0	0	0	0	0	0
At2NC045030	1	1	1	1	0	1	1	0	1	0	0	0	0	0	1	0	0	0
At2NC045180	1	0	0	0	0	0	0	0	0	0	0	0	0	0	0	1	0	1
At2NC045200	1	2	1	1	1	1	1	2	2	1	0	0	1	1	1	0	0	0
At2NC045310	1	1	0	0	0	0	0	0	0	0	0	0	0	0	0	0	0	0
At2NC045390	1	0	0	0	0	0	0	0	0	0	0	0	0	0	0	1	0	0
At2NC045580	1	0	0	0	0	0	0	0	0	0	0	0	0	0	0	1	0	0
At2NC045670	1	0	0	0	0	0	0	0	0	0	0	0	0	0	0	1	0	0
At2NC046050	1	0	0	0	0	0	0	0	0	0	0	0	0	0	0	1	0	0
At2NC046110	1	5	0	0	0	0	0	0	0	0	0	0	0	0	0	0	0	0
At2NC046650	1	1	0	0	0	0	0	0	0	0	0	0	0	0	0	0	0	0
At2NC047190	1	1	0	0	0	0	0	0	0	0	0	0	0	0	0	0	0	0
At2NC047280	1	1	1	1	1	1	1	1	1	0	0	0	0	1	1	0	0	0
At2NC047460	1	0	0	0	0	0	0	0	0	0	0	0	0	0	0	1	0	0
At2NC047470	1	1	0	0	0	0	0	0	0	0	0	0	0	0	0	0	0	0
At2NC047510	1	0	0	0	0	0	0	0	0	0	0	0	0	0	0	1	0	0
At2NC047530	2	0	0	0	0	0	0	0	0	0	0	0	0	0	0	1	0	1
At2NC047540	1	1	1	1	1	1	1	1	1	0	0	0	0	1	1	0	0	1
At2NC047550	1	1	1	1	1	0	0	0	0	0	0	0	0	0	0	0	0	0
At2NC047610	1	1	1	1	1	1	1	1	1	0	2	0	0	1	1	0	0	0
At2NC047620	1	0	0	0	0	0	0	0	0	0	0	0	0	0	0	1	0	0
At2NC047730	3	2	0	0	0	0	0	0	0	0	0	0	0	0	0	0	0	0
At2NC047740	1	1	0	0	0	0	0	0	0	0	0	0	0	0	0	0	0	0
At2NC047790	1	1	0	0	0	0	0	0	0	0	0	0	0	0	0	0	0	1
At2NC048040	1	0	0	0	0	0	0	0	0	0	0	0	0	0	0	1	0	0
At2NC048070	1	0	0	0	0	0	0	0	0	0	0	0	0	0	0	1	0	0
At2NC048110	1	0	0	0	0	0	0	0	0	0	0	0	0	0	0	1	0	0
At2NC048670	1	1	0	0	0	0	0	0	0	0	0	0	0	0	0	0	0	0
At2NC048700	1	1	0	0	0	0	0	1	0	0	0	0	0	0	0	0	0	0
At2NC048710	1	0	0	0	0	0	0	0	0	0	0	0	0	0	0	1	0	0
At2NC048720	1	0	0	0	0	0	0	0	0	0	0	0	0	0	0	1	0	0
At2NC048980	1	1	0	0	0	0	0	0	0	0	0	0	0	0	0	0	0	0
At2NC048990	1	1	0	0	0	0	0	0	0	0	0	0	0	0	0	0	0	0
At2NC049450	1	1	1	0	0	0	0	1	0	0	0	0	0	0	1	0	0	0
At2NC049480	1	1	0	0	0	0	0	0	0	0	0	0	0	0	0	0	0	0
At2NC049500	2	0	0	0	0	0	0	0	0	0	0	0	0	0	0	1	0	0
At2NC049740	1	0	0	0	0	0	0	0	0	0	0	0	0	0	0	1	0	0
At2NC049950	1	1	0	0	0	0	0	0	0	0	0	0	0	0	0	0	0	0
At2NC049960	1	0	0	0	0	0	0	0	0	0	0	0	0	0	0	1	0	0
At2NC050020	1	2	1	1	1	1	1	1	1	1	1	0	1	1	1	0	0	1
At2NC050030	1	1	0	0	0	0	0	0	0	0	0	0	0	0	0	0	0	1
At2NC050080	1	0	0	0	0	0	0	0	0	0	0	0	0	0	0	1	0	0
At2NC050150	1	1	0	0	0	0	0	0	0	0	0	0	0	0	0	0	0	0
At2NC050180	1	0	0	0	0	0	0	0	0	0	0	0	0	0	0	1	0	0
At2NC050220	1	0	0	0	0	0	0	0	0	0	0	0	0	0	0	1	0	1
At2NC050270	1	1	0	0	1	0	0	1	0	0	0	0	0	0	1	0	0	0
At2NC050300	1	0	0	0	0	0	0	0	0	0	0	0	0	0	0	1	1	0
At2NC050310	1	0	0	0	0	0	0	0	0	0	0	0	0	0	0	1	1	0
At2NC050370	1	1	0	0	0	0	0	0	0	0	0	0	0	0	0	0	1	0
At2NC050390	1	1	0	0	0	0	0	0	0	0	0	0	0	0	0	0	0	0
At2NC050400	1	1	1	1	0	0	0	0	0	0	0	0	0	0	0	0	0	0
At2NC050490	1	1	1	1	1	1	1	1	1	0	0	0	0	1	1	0	0	0
At2NC050710	1	1	1	0	1	1	1	1	1	0	0	0	0	0	1	0	0	0
At2NC050760	1	1	0	0	0	0	0	0	1	0	0	0	0	0	0	0	0	1
At2NC050850	1	1	0	0	0	0	0	0	0	0	0	0	0	0	0	0	0	0
At2NC050860	1	0	0	0	0	0	0	0	0	0	0	0	0	0	0	1	0	1
At2NC050890	1	1	1	0	0	1	1	1	1	0	0	0	0	0	1	0	0	0
At2NC051010	1	1	1	1	0	0	0	0	0	0	0	0	0	0	0	0	0	0
At2NC051020	1	1	0	0	0	0	0	0	0	0	0	0	0	0	0	0	0	0
At2NC051030	1	1	1	1	1	0	0	0	1	0	0	0	0	0	1	0	1	0
At2NC051060	1	0	0	0	0	0	0	0	0	0	0	0	0	0	0	1	0	0
At2NC051160	1	1	0	0	0	0	0	0	0	0	0	0	0	0	0	0	0	0
At2NC051280	1	0	0	0	0	0	0	0	0	0	0	0	0	0	0	1	0	1
At2NC051310	1	1	1	1	1	0	0	0	1	0	0	0	0	0	1	0	0	0
At2NC051330	1	0	0	0	0	0	0	0	0	0	0	0	0	0	0	1	0	0
At2NC051440	1	1	1	1	1	1	1	1	1	0	0	0	0	1	1	0	0	0
At2NC051460	1	0	0	0	0	0	0	0	0	0	0	0	0	0	0	1	0	0
At2NC051480	1	0	0	0	0	0	0	0	0	0	0	0	0	0	0	1	0	0
At2NC051580	3	2	0	0	0	0	0	0	0	0	0	0	0	0	0	0	0	0
At2NC051690	1	1	0	0	0	0	0	0	0	0	0	0	0	0	0	0	0	0
At2NC051740	2	1	0	0	0	0	0	1	0	0	0	0	0	0	0	0	0	0
At2NC051770	12	33	1	1	1	0	0	0	1	0	0	0	0	0	1	0	0	0
At2NC051830	1	0	0	0	0	0	0	0	0	0	0	0	0	0	0	1	0	0
At2NC051850	1	0	0	0	0	0	0	0	0	0	0	0	0	0	0	1	0	0
At2NC051860	1	0	0	0	0	0	0	0	0	0	0	0	0	0	0	1	0	0
At2NC051870	1	0	0	0	0	0	0	0	0	0	0	0	0	0	0	1	0	0
At2NC051880	1	1	0	0	0	0	0	0	1	0	0	0	0	0	0	0	0	0
At2NC051900	1	2	0	0	2	2	1	1	1	0	0	0	0	0	1	0	0	0
At2NC052000	1	0	0	0	0	0	0	0	0	0	0	0	0	0	0	1	0	0
At2NC052180	1	1	0	1	0	0	0	0	0	0	0	0	0	0	0	0	0	1
At2NC052260	2	73	1	0	0	0	0	0	0	0	0	0	0	0	0	0	0	1
At2NC052390	1	1	0	0	0	0	0	0	0	0	0	0	0	0	0	0	0	0
At2NC052660	3	9	0	0	0	0	0	0	0	0	0	0	0	0	0	0	0	0
At2NC052730	1	1	1	0	0	1	1	1	1	0	0	0	0	0	1	0	0	0
At2NC052740	1	1	0	0	0	1	0	1	1	0	0	0	0	0	1	0	0	0
At2NC053030	1	1	1	1	1	1	1	1	1	0	0	0	0	1	1	0	0	1
At2NC053070	1	1	0	0	0	0	0	0	1	0	0	0	0	0	0	0	0	0
At2NC053080	1	1	0	0	1	2	3	1	1	0	0	0	0	0	1	0	0	0
At2NC053170	1	1	0	0	0	0	0	0	0	0	0	0	0	0	0	0	1	0
At2NC053180	1	1	1	1	2	3	3	1	1	0	0	0	0	1	1	0	0	0
At2NC053230	1	0	0	0	0	0	0	0	0	0	0	0	0	0	0	1	0	0
At2NC053260	1	1	1	0	0	2	2	1	1	0	0	0	0	0	1	0	0	0
At2NC053270	1	1	1	0	0	1	1	0	1	0	0	0	0	0	1	0	0	0
At2NC053320	1	1	0	0	1	2	3	1	1	0	0	0	0	0	1	0	0	1
At2NC053340	1	0	1	1	0	0	0	0	0	0	0	0	0	0	0	0	0	0
At2NC053400	1	1	0	0	0	0	0	0	0	0	0	0	0	0	0	0	0	0
At2NC053420	1	2	1	1	0	1	0	0	1	0	0	0	0	0	1	0	0	0
At2NC053530	1	1	1	1	1	0	0	1	1	0	0	0	0	0	1	0	0	0
At2NC053620	1	1	0	0	0	0	0	0	0	0	0	0	0	0	0	0	0	0
At2NC053680	1	2	0	0	0	0	0	0	0	0	0	0	0	0	0	0	0	0
At2NC053860	1	1	1	0	1	1	1	0	0	0	0	0	0	0	1	0	0	1
At2NC053870	1	1	0	0	0	0	0	0	0	0	0	0	0	0	0	0	0	0
At2NC053890	1	1	1	1	0	0	1	1	1	0	0	0	0	0	1	0	0	0
At2NC053980	1	1	0	0	0	0	0	0	0	0	0	0	0	0	0	0	0	1
At2NC054000	1	2	0	0	0	0	0	0	0	0	0	0	0	0	0	0	0	0
At2NC054030	1	0	0	0	0	0	0	0	0	0	0	0	0	0	0	1	0	0
At2NC054300	1	1	1	0	0	0	0	0	0	0	0	0	0	0	0	0	0	0
At2NC054330	1	0	0	0	0	0	0	0	0	0	0	0	0	0	0	1	0	1
At2NC054370	1	1	0	0	0	0	0	0	0	0	0	0	0	0	0	0	0	0
At2NC054530	1	1	0	0	1	0	0	0	0	0	0	0	0	0	0	0	0	0
At2NC054540	1	1	0	0	0	0	0	0	0	0	0	0	0	0	0	0	0	0
At2NC054630	1	1	0	0	0	0	0	0	0	0	0	0	0	0	0	0	0	0
At2NC054780	1	1	1	1	0	2	2	1	1	0	0	0	0	0	1	0	0	0
At2NC054830	1	1	0	0	1	0	0	0	0	0	0	0	0	0	0	0	0	0
At2NC054840	1	1	0	0	1	0	0	0	0	0	0	0	0	0	0	0	0	0
At2NC054870	1	1	0	0	0	0	0	0	0	0	0	0	0	0	0	0	0	0
At2NC054880	1	0	0	0	0	0	0	0	0	0	0	0	0	0	0	1	0	0
At2NC055040	1	1	1	1	1	1	1	1	1	0	0	0	0	1	1	0	0	0
At2NC055130	1	1	0	0	0	0	0	0	0	0	0	0	0	0	0	0	0	0
At2NC055570	6	2	0	0	0	0	0	0	0	0	0	0	0	0	0	0	0	0
At2NC055580	8	4	0	0	0	0	0	0	0	0	0	0	0	0	0	0	0	1
At2NC055590	2	0	0	0	0	0	0	0	0	0	0	0	0	0	0	1	0	0
At2NC055591	7	5	0	0	0	0	0	0	0	0	0	0	0	0	0	0	0	1
At2NC055610	2	0	0	0	0	0	0	0	0	0	0	0	0	0	0	1	0	1
At2NC055820	1	1	1	1	0	1	1	1	1	1	0	0	0	0	1	0	0	1
At2NC055830	1	0	0	0	0	0	0	0	0	0	0	0	0	0	0	1	0	0
At2NC055840	1	0	0	0	0	0	0	0	0	0	0	0	0	0	0	1	0	0
At2NC055890	1	2	0	0	0	0	0	0	0	0	0	0	0	0	0	0	0	0
At2NC055950	1	2	0	0	0	0	0	0	0	0	0	0	0	0	0	0	0	0
[truncated: 3,364 more rows]

## Sheet: rFAM results
A. thaliana
target	accession
snoZ43	At3NC032690
snosnR60_Z15	At3NC032690
snoR83	At3NC092460
snoR137	At3NC034870
U4	At1NC111980
snoZ159	At1NC031460
U6atac	At1NC026640
5_8S_rRNA	At3NC056191
snoZ157	At4NC036680
Plant_SRP	At4NC005680
Protozoa_SRP	At4NC005680
Metazoa_SRP	At4NC005680
snoR138	At4NC002760
snoU19	At4NC002760
snoR11	At4NC036690
snoZ157	At4NC036690
U5	At4NC004390
snoR69Y	At1NC078930
snoR53Y	At1NC078930
snoR69Y	At1NC078930
snoR53Y	At1NC078930
U2	At2NC003370
Plant_SRP	At2NC069500
Protozoa_SRP	At2NC069500
Metazoa_SRP	At2NC069500
snoR2	At2NC033060
snoU49	At2NC033060
snoZ112	At2NC033060
U2	At5NC096690
U1	At5NC082220
snoR77	At5NC011780
U1	At5NC077900
U4	At5NC077900
SNORD25	At5NC091510
snoR109	At4NC048800
U1	At4NC050730
U1	At5NC034990
U1	At5NC036300
snoR135	At2G46192
snoR145	At2G46192
Plant_U3	At3G61198
U3	At3G61198

## Sheet: All lincRNAs with miRNA motifs
A. thaliana	ID of top miRNA binding family
At1NC095270	miR156d-3p
At1NC011390	miR156e-3p
At1NC092180	miR156h-3p
At1NC092170	miR156h-3p
At5NC037710	miR156h-3p
At1NC029200	miR156h-5p
At1NC029200	miR157a-5p
At1NC029200	miR157b-5p
At1NC029200	miR157c-5p
At1NC086730	miR158a-3p
At2NC050370	miR158a-5p
At2NC050370	miR158b-5p
At5NC072240	miR158b-5p
At1NC103380	miR163-3p.2
At1NC103370	miR163-3p.2
At3NC038790	miR170-3p
At5NC025710	miR171c-5p
At3NC084830	miR172a-5p
At3NC084820	miR172a-5p
At3NC010190	miR2111a-3p
At3NC010190	miR2111b-3p
At3NC010190	miR2111c-3p
At2NC023590	miR2112-5p
At3NC042980	miR319b-5p
At3NC042920	miR319b-5p
At3NC042981	miR319b-5p
At1NC090870	miR3434-5p
At3NC002100	miR3437-5p
At5NC080690	miR3439-5p
At5NC080680	miR3439-5p
At5NC100170	miR3441-5p.2
At3NC078810	miR3443-3p
At3NC063360	miR3444a-5p
At3NC045200	miR3445-5p.2
At3NC083250	miR3447-3p
At3NC085200	miR3448-3p
At4NC042270	miR3448-5p
At1NC046630	miR395h-5p
At3NC024760	miR397b-3p
At5NC035180	miR398c-5p
At1NC044780	miR403a-3p
At1NC044780	miR403b-3p
At4NC036700	miR4221
At3NC091550	miR4223
At5NC053940	miR4223
At5NC038800	miR4236
At3NC013020	miR4244
At4NC058190	miR4244
At1NC095540	miR4244
At2NC006060	miR4249
At5NC079570	miR4249
At1NC035230	miR773b-3p
At5NC084740	miR774b-5p
At4NC054820	miR774b-5p
At1NC042700	miR774b-5p
At3NC024590	miR774b-5p
At1NC000020	miR781-5p
At1NC001330	miR827-5p
At3NC049990	miR827-5p
At3NC031660	miR828-3p
At5G24205	miR828-5p
At1NC037530	miR833-3p
At2NC038630	miR835-3p
At1NC107390	miR835-3p
At5NC066810	miR835-5p
At4NC070880	miR835-5p
At3NC058740	miR837-5p
At5NC022420	miR837-5p
At3NC089360	miR837-5p
At4NC011280	miR837-5p
At1NC100700	miR837-5p
At3NC066140	miR837-5p
At3NC092190	miR837-5p
At1NC106930	miR837-5p
At5NC067280	miR838-3p
At1NC107690	miR838-3p
At1NC001500	miR838-3p
At5NC033040	miR838-3p
At1NC097900	miR838-3p
At1NC023650	miR838-3p
At1NC023640	miR838-3p
At5NC103080	miR838-3p
At3NC032470	miR838-3p
At3NC032471	miR838-3p
At5NC097520	miR838-3p
At2NC002480	miR838-3p
At4NC018340	miR838-3p
At1NC071890	miR840-3p
At2NC000340	miR842-5p
At2NC041740	miR844-3p
At1NC060800	miR845a-3p
At3NC001920	miR846-5p
At2NC031960	miR847-3p
At2NC038640	miR847-5p
At1NC003560	miR856-3p
At2NC070110	miR856-3p
At1NC092180	miR857-3p
At5NC061200	miR857-3p
At2NC070110	miR857-3p
At3NC043010	miR859-3p
At4NC054400	miR859-3p
At1NC041340	miR860-3p
At2NC040680	miR860-5p
At1NC045420	miR869-5p
At4NC036320	miR860-5p
At1NC086730	miR869-5p

## Sheet: Targets of cons. miRNA motifs
Family ID	conserved miRNA binding site	# of target genes in A. thaliana
At1NC010810	ath-miR5658	197
At1NC093181	aly-miR838-3p	207
At2NC069180	ath-miR5021	196
At3NC001400	ath-miR5658	197
At3NC001410	ath-miR5658	197
At3NC084820	aly-miR172a-5p	18
At3NC084830	aly-miR172a-5p	18
At5NC029040	ath-miR414	213
At5NC100230	ath-miR835-3p	13
