# Supplementary material for: A Genomic Analysis of Factors Driving lincRNA Diversification: Lessons from Plants
Source: G3 (Bethesda). 2016 Jul 15;6(9):2881–91. doi: 10.1534/g3.116.030338 (PMC5015945; doi:10.1534/g3.116.030338)
Supplement: Supplemental Material [file supp_g3.116.030338_FileS2.xlsx]

## Sheet: Table of Contents
Tab	Description
TE content	Raw numbers for the overlap between lincRNAs and transposable elements as determined by Repeat Masker
Duplication history per node	Analysis of the number of duplications predicted per node for the A. thaliana lincRNA dataset (IDs provided)
Loss and Decay	Raw numbers for the evaluation of loss and decay for lincRNAs and protein-coding genes. Graph provided for protein-coding genes.
Bonferroni Analysis	Statistical analysis of all pairwise combinations for decay and loss analysis. Equivalency groups are also listed.

## Sheet: TE content
			Repeat containing		Repeat containing
		Initial	Identified by BLAST to TE library	Tested by RepeatMasker	Identified by RepeatMasker	Total with TE overlap (RepeatMasker + BLAST)	Percent transcripts with TE overlap
	A. thaliana lincRNAs	12000	*6728	5272	689	7417	61.8083
	A. thaliana CDS		ND	31910	6492	6492	20.3447
	A. thaliana 5' UTR		ND	20989	4040	4040	19.2482
	A. thaliana 3' UTR		ND	20994	2455	2455	11.6938

## Sheet: Duplication history per node
Gene family (A.thal locus)	Total taxa	Total backbone duplication events	Duplications per backbone node	Node 1	Node 2	Node 3	Node 4	Node 5	Node 6	Node 7		Red font= excluded from analysis
At1G52347	24	3		1	1	0	1	0	0	0
At1NC000060	12	0		0	0	0	0	0	0	0
At1NC000780	8	0		0	0	0	0	0	0	0
At1NC001770	9	0		0	0	0	0	0	0	0
At1NC001780	7	1		0	0	1	0	0	0	0
At1NC001990	7	0		0	0	0	0	0	0	0
At1NC002060	7	0		0	0	0	0	0	0	0
At1NC002820	12	0		0	0	0	0	0	0	0
At1NC002830	12	0		0	0	0	0	0	0	0
At1NC003310	11	0		0	0	0	0	0	0	0
At1NC004140	9	0		0	0	0	0	0	0	0
At1NC004150	12	0		0	0	0	0	0	0	0
At1NC004160	13	0		0	0	0	0	0	0	0
At1NC005280	16	0		0	0	0	0	0	0	0
At1NC005480	7	1		0	0	1	0	0	0	0
At1NC005640	6	1		0	0	1	0	0	0	0
At1NC005810	8	0		0	0	0	0	0	0	0
At1NC005920	11	0		0	0	0	0	0	0	0
At1NC005930	7	0		0	0	0	0	0	0	0
At1NC007050	9	0		0	0	0	0	0	0	0
At1NC007130	7	1		0	0	0	0	1	0	0
At1NC007230	5	0		0	0	0	0	0	0	0
At1NC007400	8	0		0	0	0	0	0	0	0
At1NC007770	10	0		0	0	0	0	0	0	0
At1NC008220	12	0		0	0	0	0	0	0	0
At1NC008230	14	0		0	0	0	0	0	0	0
At1NC009290	12	0		0	0	0	0	0	0	0
At1NC010190	12	4		0	1	0	0	3	0	0
At1NC010520	6	1		0	0	1	0	0	0	0
At1NC010780	10	0		0	0	0	0	0	0	0
At1NC010790	7	0		0	0	0	0	0	0	0
At1NC010800	8	0		0	0	0	0	0	0	0
At1NC011260	5	0		0	0	0	0	0	0	0
At1NC011270	5	1		0	0	1	0	0	0	0
At1NC011720	6	0		0	0	0	0	0	0	0
At1NC012290	11	0		0	0	0	0	0	0	0
At1NC012820	9	0		0	0	0	0	0	0	0
At1NC013620	6	0		0	0	0	0	0	0	0
At1NC014040	5	0		0	0	0	0	0	0	0
At1NC014041	7	0		0	0	0	0	0	0	0
At1NC014620	8	0		0	0	0	0	0	0	0
At1NC014650	14	0		0	0	0	0	0	0	0
At1NC014980	6	0		0	0	0	0	0	0	0
At1NC015070	6	0		0	0	0	0	0	0	0
At1NC015740	8	0		0	0	0	0	0	0	0
At1NC016190	9	1		0	0	0	0	1	0	0
At1NC016310	11	0		0	0	0	0	0	0	0
At1NC016780	5	0		0	0	0	0	0	0	0
At1NC017530	6	0		0	0	0	0	0	0	0
At1NC017570	7	0		0	0	0	0	0	0	0
At1NC018320	11	1		0	0	1	0	0	0	0
At1NC018710	12	0		0	0	0	0	0	0	0
At1NC019330	13	0		0	0	0	0	0	0	0
At1NC019970	6	1		0	0	1	0	0	0	0
At1NC020030	9	0		0	0	0	0	0	0	0
At1NC020200	8	0		0	0	0	0	0	0	0
At1NC020600	9	1		0	1	0	0	0	0	0
At1NC021150	11	0		0	0	0	0	0	0	0
At1NC021810	10	1		0	0	0	0	1	0	0
At1NC023160	13	0		0	0	0	0	0	0	0
At1NC023200	13	0		0	0	0	0	0	0	0
At1NC023620	10	0		0	0	0	0	0	0	0
At1NC023650	9	0		0	0	0	0	0	0	0
At1NC023690	11	1		0	0	0	0	1	0	0
At1NC023860	12	0		0	0	0	0	0	0	0
At1NC023980	13	2		1	1	0	0	0	0	0
At1NC024310	9	2		0	0	0	1	1	0	0
At1NC024390	10	0		0	0	0	0	0	0	0
At1NC024760	13	0		0	0	0	0	0	0	0
At1NC025160	9	0		0	0	0	0	0	0	0
At1NC025660	4	0		0	0	0	0	0	0	0
At1NC025800	8	0		0	0	0	0	0	0	0
At1NC025830	11	0		0	0	0	0	0	0	0
At1NC026530	7	0		0	0	0	0	0	0	0
At1NC026640	16	1		0	0	0	0	1	0	0
At1NC027280	10	0		0	0	0	0	0	0	0
At1NC027360	5	0		0	0	0	0	0	0	0
At1NC027560	10	0		0	0	0	0	0	0	0
At1NC027570	9	1		0	0	1	0	0	0	0
At1NC027630	11	0		0	0	0	0	0	0	0
At1NC027940	11	1		0	1	0	0	0	0	0
At1NC028020	7	0		0	0	0	0	0	0	0
At1NC028560	12	0		0	0	0	0	0	0	0
At1NC029140	10	0		0	0	0	0	0	0	0
At1NC030880	15	0		0	0	0	0	0	0	0
At1NC031280	14	0		0	0	0	0	0	0	0
At1NC031370	9	2		2	0	0	0	0	0	0
At1NC031380	9	2		2	0	0	0	0	0	0
At1NC031520	11	1		1	0	0	0	0	0	0
At1NC031580	8	0		0	0	0	0	0	0	0
At1NC031600	10	0		0	0	0	0	0	0	0
At1NC031640	10	0		0	0	0	0	0	0	0
At1NC031930	7	0		0	0	0	0	0	0	0
At1NC033250	10	0		0	0	0	0	0	0	0
At1NC033590	14	0		0	0	0	0	0	0	0
At1NC034000	8	0		0	0	0	0	0	0	0
At1NC034660	7	0		0	0	0	0	0	0	0
At1NC035130	12	0		0	0	0	0	0	0	0
At1NC035150	10	0		0	0	0	0	0	0	0
At1NC035230	10	1		0	0	1	0	0	0	0
At1NC035240	13	1		0	0	0	0	1	0	0
At1NC035620	14	0		0	0	0	0	0	0	0
At1NC037970	5	1		0	0	1	0	0	0	0
At1NC037990	5	1		0	0	1	0	0	0	0
At1NC038230	17	0		0	0	0	0	0	0	0
At1NC038300	12	0		0	0	0	0	0	0	0
At1NC038310	9	0		0	0	0	0	0	0	0
At1NC038320	5	1		0	0	1	0	0	0	0
At1NC038410	6	0		0	0	0	0	0	0	0
At1NC039280	7	0		0	0	0	0	0	0	0
At1NC039470	11	0		0	0	0	0	0	0	0
At1NC039880	10	0		0	0	0	0	0	0	0
At1NC040080	11	0		0	0	0	0	0	0	0
At1NC040650	12	0		0	0	0	0	0	0	0
At1NC042130	11	0		0	0	0	0	0	0	0
At1NC042700	12	1		0	0	0	0	1	0	0
At1NC042750	8	1		0	0	1	0	0	0	0
At1NC043280	5	0		0	0	0	0	0	0	0
At1NC044120	12	0		0	0	0	0	0	0	0
At1NC044550	6	2		0	2	0	0	0	0	0
At1NC045590	8	0		0	0	0	0	0	0	0
At1NC046100	11	2		1	0	0	1	0	0	0
At1NC047590	8	1		1	0	0	0	0	0	0
At1NC047840	5	2		2	0	0	0	0	0	0
At1NC049990	9	2		1	0	0	1	0	0	0
At1NC053230	5	0		0	0	0	0	0	0	0
At1NC053290	8	0		0	0	0	0	0	0	0
At1NC053460	11	7		5	0	0	0	2	0	0
At1NC060400	21	5		0	4	0	0	1	0	0
At1NC063000	7	1		0	0	1	0	0	0	0
At1NC063020	5	0		0	0	0	0	0	0	0
At1NC064230	8	0		0	0	0	0	0	0	0
At1NC064880	17	5		0	0	1	0	4	0	0
At1NC064920	28	2		0	0	0	0	2	0	0
At1NC064960	11	2		2	0	0	0	0	0	0
At1NC065760	16	6		3	2	1	0	0	0	0
At1NC066230	7	1		0	0	1	0	0	0	0
At1NC066690	6	0		0	0	0	0	0	0	0
At1NC067730	8	0		0	0	0	0	0	0	0
At1NC068270	11	0		0	0	0	0	0	0	0
At1NC071020	7	0		0	0	0	0	0	0	0
At1NC071260	7	0		0	0	0	0	0	0	0
At1NC074000	9	0		0	0	0	0	0	0	0
At1NC074340	6	0		0	0	0	0	0	0	0
At1NC074350	5	0		0	0	0	0	0	0	0
At1NC075890	7	1		0	0	1	0	0	0	0
At1NC076080	9	1		0	0	1	0	0	0	0
At1NC076570	6	1		0	0	0	0	1	0	0
At1NC077200	6	0		0	0	0	0	0	0	0
At1NC077520	5	0		0	0	0	0	0	0	0
At1NC077930	9	0		0	0	0	0	0	0	0
At1NC078930	11	0		0	0	0	0	0	0	0
At1NC079530	7	0		0	0	0	0	0	0	0
At1NC079660	17	1		0	0	1	0	0	0	0
At1NC080630	8	3		3	0	0	0	0	0	0
At1NC080870	6	1		0	0	1	0	0	0	0
At1NC080900	7	0		0	0	0	0	0	0	0
At1NC081760	30	4		0	1	0	0	3	0	0
At1NC081870	11	1		0	0	0	0	1	0	0
At1NC081880	11	0		0	0	0	0	0	0	0
At1NC082260	111	15		14	0	0	0	1	0	0
At1NC082460	7	0		0	0	0	0	0	0	0
At1NC082480	10	0		0	0	0	0	0	0	0
At1NC082510	13	1		0	0	0	0	0	1	0
At1NC083920	5	0		0	0	0	0	0	0	0
At1NC085370	38	8		3	0	0	0	5	0	0
At1NC086090	7	1		0	0	1	0	0	0	0
At1NC086520	5	1		0	0	1	0	0	0	0
At1NC088120	9	0		0	0	0	0	0	0	0
At1NC089170	11	0		0	0	0	0	0	0	0
At1NC089180	9	1		0	0	0	0	1	0	0
At1NC089190	6	0		0	0	0	0	0	0	0
At1NC089220	5	0		0	0	0	0	0	0	0
At1NC090880	10	0		0	0	0	0	0	0	0
At1NC090910	7	1		0	0	0	1	0	0	0
At1NC091910	5	0		0	0	0	0	0	0	0
At1NC092310	10	0		0	0	0	0	0	0	0
At1NC092380	35	4		0	0	0	3	1	0	0
At1NC092980	12	0		0	0	0	0	0	0	0
At1NC093180	22	3		0	2	1	0	0	0	0
At1NC093181	59	11		0	2	4	0	5	0	0
At1NC094280	5	0		0	0	0	0	0	0	0
At1NC094890	6	0		0	0	0	0	0	0	0
At1NC095740	6	0		0	0	0	0	0	0	0
At1NC095900	9	0		0	0	0	0	0	0	0
At1NC095980	13	0		0	0	0	0	0	0	0
At1NC096250	9	0		0	0	0	0	0	0	0
At1NC096700	11	0		0	0	0	0	0	0	0
At1NC096930	10	0		0	0	0	0	0	0	0
At1NC097240	10	0		0	0	0	0	0	0	0
At1NC097260	10	0		0	0	0	0	0	0	0
At1NC097290	10	0		0	0	0	0	0	0	0
At1NC097650	11	1		0	0	1	0	0	0	0
At1NC097810	11	0		0	0	0	0	0	0	0
At1NC097880	6	0		0	0	0	0	0	0	0
At1NC098030	13	0		0	0	0	0	0	0	0
At1NC098210	5	0		0	0	0	0	0	0	0
At1NC098220	7	0		0	0	0	0	0	0	0
At1NC098250	10	0		0	0	0	0	0	0	0
At1NC098280	57	3		0	3	0	0	0	0	0
At1NC098380	7	1		0	0	0	0	1	0	0
At1NC098860	11	0		0	0	0	0	0	0	0
At1NC098870	11	1		0	0	0	1	0	0	0
At1NC099250	6	0		0	0	0	0	0	0	0
At1NC099820	7	0		0	0	0	0	0	0	0
At1NC100070	8	1		0	0	0	0	1	0	0
At1NC100110	12	0		0	0	0	0	0	0	0
At1NC100210	7	0		0	0	0	0	0	0	0
At1NC100700	29	3		0	1	1	0	1	0	0
At1NC100850	10	0		0	0	0	0	0	0	0
At1NC101290	7	1		0	0	0	0	1	0	0
At1NC101320	6	1		0	0	1	0	0	0	0
At1NC102130	5	0		0	0	0	0	0	0	0
At1NC103030	9	0		0	0	0	0	0	0	0
At1NC103380	8	0		0	0	0	0	0	0	0
At1NC103790	11	1		0	0	0	0	1	0	0
At1NC103860	6	0		0	0	0	0	0	0	0
At1NC103910	9	0		0	0	0	0	0	0	0
At1NC104760	11	0		0	0	0	0	0	0	0
At1NC105400	8	0		0	0	0	0	0	0	0
At1NC105490	5	0		0	0	0	0	0	0	0
At1NC105560	7	0		0	0	0	0	0	0	0
At1NC105580	10	0		0	0	0	0	0	0	0
At1NC105641	14	0		0	0	0	0	0	0	0
At1NC105670	10	2		0	0	0	0	2	0	0
At1NC105790	5	0		0	0	0	0	0	0	0
At1NC106520	9	1		0	0	0	1	0	0	0
At1NC106690	9	0		0	0	0	0	0	0	0
At1NC106950	12	0		0	0	0	0	0	0	0
At1NC107640	11	1		0	0	1	0	0	0	0
At1NC107980	11	1		1	0	0	0	0	0	0
At1NC108010	10	1		0	0	0	1	0	0	0
At1NC108020	8	1		0	0	0	1	0	0	0
At1NC108560	9	0		0	0	0	0	0	0	0
At1NC108840	9	0		0	0	0	0	0	0	0
At1NC109030	11	0		0	0	0	0	0	0	0
At1NC109070	10	0		0	0	0	0	0	0	0
At1NC109710	5	0		0	0	0	0	0	0	0
At1NC111500	6	0		0	0	0	0	0	0	0
At1NC111660	10	0		0	0	0	0	0	0	0
At1NC111980	78	7		0	1	1	0	2	1	2
At1NC112860	14	0		0	0	0	0	0	0	0
At2G07042	23	3		0	2	1	0	0	0	0
At2G32795	29	4		1	2	0	1	0	0	0
At2G46192	16	0		0	0	0	0	0	0	0
At2NC000010	48	4		2	2	0	0	0	0	0
At2NC000270	11	1		0	0	1	0	0	0	0
At2NC000610	12	1		0	0	1	0	0	0	0
At2NC000680	7	0		0	0	0	0	0	0	0
At2NC001130	8	0		0	0	0	0	0	0	0
At2NC001140	6	2		0	0	0	0	2	0	0
At2NC001320	9	0		0	0	0	0	0	0	0
At2NC001670	13	0		0	0	0	0	0	0	0
At2NC002480	14	4		0	2	1	0	1	0	0
At2NC003350	14	1		0	1	0	0	0	0	0
At2NC003370	207	15		0	0	0	2	0	0	13
At2NC003760	8	2		1	0	0	0	1	0	0
At2NC005120	8	1		0	0	1	0	0	0	0
At2NC006520	6	0		0	0	0	0	0	0	0
At2NC013940	5	1		1	0	0	0	0	0	0
At2NC013970	14	2		2	0	0	0	0	0	0
At2NC014040	9	1		1	0	0	0	0	0	0
At2NC014130	8	0		0	0	0	0	0	0	0
At2NC014140	8	0		0	0	0	0	0	0	0
At2NC017550	8	0		0	0	0	0	0	0	0
At2NC025471	6	1		1	0	0	0	0	0	0
At2NC026180	13	1		0	1	0	0	0	0	0
At2NC028560	14	1		1	0	0	0	0	0	0
At2NC028570	12	1		0	1	0	0	0	0	0
At2NC028590	35	5		0	0	2	0	3	0	0
At2NC030370	11	1		1	0	0	0	0	0	0
At2NC030900	43	9		2	1	6	0	0	0	0
At2NC033060	22	2		0	1	0	1	0	0	0
At2NC034250	8	0		0	0	0	0	0	0	0
At2NC034270	11	0		0	0	0	0	0	0	0
At2NC034680	9	0		0	0	0	0	0	0	0
At2NC035260	7	0		0	0	0	0	0	0	0
At2NC035280	5	0		0	0	0	0	0	0	0
At2NC035520	6	0		0	0	0	0	0	0	0
At2NC035630	5	0		0	0	0	0	0	0	0
At2NC039330	13	1		0	0	0	0	1	0	0
At2NC039340	5	0		0	0	0	0	0	0	0
At2NC040520	10	1		0	1	0	0	0	0	0
At2NC040850	5	0		0	0	0	0	0	0	0
At2NC041550	9	0		0	0	0	0	0	0	0
At2NC041551	6	0		0	0	0	0	0	0	0
At2NC042990	5	0		0	0	0	0	0	0	0
At2NC043420	6	1		0	0	1	0	0	0	0
At2NC043780	14	1		0	0	0	0	0	1	0
At2NC044450	9	0		0	0	0	0	0	0	0
At2NC044850	6	1		1	0	0	0	0	0	0
At2NC044890	7	0		0	0	0	0	0	0	0
At2NC044930	7	0		0	0	0	0	0	0	0
At2NC045030	7	0		0	0	0	0	0	0	0
At2NC045200	13	1		0	0	0	0	1	0	0
At2NC047280	9	0		0	0	0	0	0	0	0
At2NC047540	9	0		0	0	0	0	0	0	0
At2NC047610	11	0		0	0	0	0	0	0	0
At2NC050020	12	0		0	0	0	0	0	0	0
At2NC050490	9	0		0	0	0	0	0	0	0
At2NC050710	8	0		0	0	0	0	0	0	0
At2NC050890	7	0		0	0	0	0	0	0	0
At2NC051030	6	0		0	0	0	0	0	0	0
At2NC051310	6	0		0	0	0	0	0	0	0
At2NC051440	9	1		0	0	1	0	0	0	0
At2NC051770	49	12		0	11	1	0	0	0	0
At2NC051900	10	0		0	0	0	0	0	0	0
At2NC052730	7	0		0	0	0	0	0	0	0
At2NC053030	9	0		0	0	0	0	0	0	0
At2NC053080	10	0		0	0	0	0	0	0	0
At2NC053180	14	0		0	0	0	0	0	0	0
At2NC053260	9	0		0	0	0	0	0	0	0
At2NC053270	6	0		0	0	0	0	0	0	0
At2NC053320	10	1		0	0	0	0	1	0	0
At2NC053420	7	0		0	0	0	0	0	0	0
At2NC053530	7	0		0	0	0	0	0	0	0
At2NC053860	6	0		0	0	0	0	0	0	0
At2NC053890	7	0		0	0	0	0	0	0	0
At2NC054780	10	0		0	0	0	0	0	0	0
At2NC055040	9	1		0	0	0	1	0	0	0
At2NC055820	9	0		0	0	0	0	0	0	0
At2NC056090	8	1		0	0	0	0	1	0	0
At2NC056370	6	0		0	0	0	0	0	0	0
At2NC056380	7	0		0	0	0	0	0	0	0
At2NC057840	6	0		0	0	0	0	0	0	0
At2NC058160	6	0		0	0	0	0	0	0	0
At2NC058460	7	0		0	0	0	0	0	0	0
At2NC058501	5	0		0	0	0	0	0	0	0
At2NC058770	7	0		0	0	0	0	0	0	0
At2NC059500	8	0		0	0	0	0	0	0	0
At2NC059510	7	0		0	0	0	0	0	0	0
At2NC059520	7	0		0	0	0	0	0	0	0
At2NC059560	6	0		0	0	0	0	0	0	0
At2NC059570	10	0		0	0	0	0	0	0	0
At2NC059800	6	0		0	0	0	0	0	0	0
At2NC059810	8	0		0	0	0	0	0	0	0
At2NC061200	6	0		0	0	0	0	0	0	0
At2NC061320	13	1		0	0	0	1	0	0	0
At2NC061330	14	0		0	0	0	0	0	0	0
At2NC061540	10	0		0	0	0	0	0	0	0
At2NC062060	6	0		0	0	0	0	0	0	0
At2NC062450	11	0		0	0	0	0	0	0	0
At2NC062860	5	0		0	0	0	0	0	0	0
At2NC063090	11	1		0	0	0	0	1	0	0
At2NC063490	6	0		0	0	0	0	0	0	0
At2NC063600	5	0		0	0	0	0	0	0	0
At2NC063630	11	0		0	0	0	0	0	0	0
At2NC063710	13	0		0	0	0	0	0	0	0
At2NC064400	7	0		0	0	0	0	0	0	0
At2NC064480	9	0		0	0	0	0	0	0	0
At2NC064490	11	0		0	0	0	0	0	0	0
At2NC064930	8	0		0	0	0	0	0	0	0
At2NC065250	8	1		0	0	0	0	1	0	0
At2NC065260	6	1		0	0	0	0	1	0	0
At2NC065690	5	1		0	0	1	0	0	0	0
At2NC065870	17	0		0	0	0	0	0	0	0
At2NC066460	6	0		0	0	0	0	0	0	0
At2NC066650	6	1		0	0	1	0	0	0	0
At2NC066670	11	0		0	0	0	0	0	0	0
At2NC066690	8	1		0	0	1	0	0	0	0
At2NC067660	11	0		0	0	0	0	0	0	0
At2NC067670	13	1		0	0	0	1	0	0	0
At2NC067860	10	0		0	0	0	0	0	0	0
At2NC068730	8	0		0	0	0	0	0	0	0
At2NC069120	9	0		0	0	0	0	0	0	0
At2NC069180	13	0		0	0	0	0	0	0	0
At2NC069200	5	0		0	0	0	0	0	0	0
At2NC069500	43	1		0	0	0	0	1	0	0
At2NC069590	9	1		0	0	0	0	1	0	0
At2NC069660	5	0		0	0	0	0	0	0	0
At2NC069700	6	1		0	0	1	0	0	0	0
At2NC069880	12	0		0	0	0	0	0	0	0
At2NC069890	12	1		0	0	0	1	0	0	0
At2NC070460	7	0		0	0	0	0	0	0	0
At2NC070580	16	0		0	0	0	0	0	0	0
At2NC070960	10	0		0	0	0	0	0	0	0
At2NC070961	10	0		0	0	0	0	0	0	0
At2NC071130	12	0		0	0	0	0	0	0	0
At2NC071150	12	0		0	0	0	0	0	0	0
At2NC071520	7	0		0	0	0	0	0	0	0
At2NC071890	5	0		0	0	0	0	0	0	0
At2NC071940	7	0		0	0	0	0	0	0	0
At2NC072090	6	0		0	0	0	0	0	0	0
At2NC072330	8	1		0	0	1	0	0	0	0
At2NC073380	11	3		0	0	3	0	0	0	0
At2NC073430	8	0		0	0	0	0	0	0	0
At2NC073800	10	1		0	0	0	0	1	0	0
At2NC073930	18	2		0	1	1	0	0	0	0
At2NC073940	47	24		17	7	0	0	0	0	0
At2NC073990	13	1		1	0	0	0	0	0	0
At2NC074310	6	2		0	0	0	0	2	0	0
At2NC074380	11	0		0	0	0	0	0	0	0
At2NC074620	15	0		0	0	0	0	0	0	0
At2NC074630	12	0		0	0	0	0	0	0	0
At2NC074940	10	0		0	0	0	0	0	0	0
At2NC074970	12	0		0	0	0	0	0	0	0
At2NC074980	11	1		0	0	0	1	0	0	0
At2NC074990	13	0		0	0	0	0	0	0	0
At2NC074991	13	1		0	0	0	0	1	0	0
At2NC075130	6	0		0	0	0	0	0	0	0
At2NC075140	6	0		0	0	0	0	0	0	0
At2NC075360	5	0		0	0	0	0	0	0	0
At2NC075380	9	0		0	0	0	0	0	0	0
At2NC076010	8	1		0	0	0	0	1	0	0
At2NC076100	4	0		0	0	0	0	0	0	0
At2NC076101	5	0		0	0	0	0	0	0	0
At2NC076360	5	0		0	0	0	0	0	0	0
At2NC076600	5	1		0	0	1	0	0	0	0
At2NC076800	7	0		0	0	0	0	0	0	0
At2NC076970	14	1		0	0	1	0	0	0	0
At2NC077140	9	0		0	0	0	0	0	0	0
At2NC077390	12	0		0	0	0	0	0	0	0
At2NC077470	9	1		0	0	0	0	1	0	0
At2NC077960	12	0		0	0	0	0	0	0	0
At2NC078030	9	0		0	0	0	0	0	0	0
At3G06962	13	0		0	0	0	0	0	0	0
At3G61198	117	11		2	0	0	2	5	2	0
At3NC001400	10	0		0	0	0	0	0	0	0
At3NC001410	10	0		0	0	0	0	0	0	0
At3NC003011	8	2		1	0	0	0	1	0	0
At3NC003150	11	0		0	0	0	0	0	0	0
At3NC003590	9	0		0	0	0	0	0	0	0
At3NC003730	11	0		0	0	0	0	0	0	0
At3NC005090	16	2		0	1	0	1	0	0	0
At3NC006090	7	0		0	0	0	0	0	0	0
At3NC006420	13	0		0	0	0	0	0	0	0
At3NC006430	13	0		0	0	0	0	0	0	0
At3NC006490	12	0		0	0	0	0	0	0	0
At3NC006930	13	0		0	0	0	0	0	0	0
At3NC007200	8	1		1	0	0	0	0	0	0
At3NC007400	6	0		0	0	0	0	0	0	0
At3NC007430	15	0		0	0	0	0	0	0	0
At3NC007440	7	0		0	0	0	0	0	0	0
At3NC007630	12	2		1	0	1	0	0	0	0
At3NC007640	20	3		0	1	0	0	2	0	0
At3NC011210	9	1		0	0	0	1	0	0	0
At3NC011610	42	3		0	0	0	0	3	0	0
At3NC012260	9	0		0	0	0	0	0	0	0
At3NC012660	4	0		0	0	0	0	0	0	0
At3NC014230	11	0		0	0	0	0	0	0	0
At3NC014360	9	0		0	0	0	0	0	0	0
At3NC014370	11	0		0	0	0	0	0	0	0
At3NC014470	10	0		0	0	0	0	0	0	0
At3NC014500	9	0		0	0	0	0	0	0	0
At3NC014520	13	1		0	0	0	1	0	0	0
At3NC014680	10	1		0	0	1	0	0	0	0
At3NC015550	6	0		0	0	0	0	0	0	0
At3NC015640	7	0		0	0	0	0	0	0	0
At3NC015650	8	1		0	0	1	0	0	0	0
At3NC015720	5	0		0	0	0	0	0	0	0
At3NC015900	9	0		0	0	0	0	0	0	0
At3NC016450	11	0		0	0	0	0	0	0	0
At3NC016480	11	0		0	0	0	0	0	0	0
At3NC016860	12	0		0	0	0	0	0	0	0
At3NC016990	9	0		0	0	0	0	0	0	0
At3NC017190	7	0		0	0	0	0	0	0	0
At3NC017200	10	0		0	0	0	0	0	0	0
At3NC017240	5	0		0	0	0	0	0	0	0
At3NC017270	10	4		2	0	2	0	0	0	0
At3NC018220	7	2		0	0	0	2	0	0	0
At3NC018260	5	0		0	0	0	0	0	0	0
At3NC018270	5	0		0	0	0	0	0	0	0
At3NC018300	9	0		0	0	0	0	0	0	0
At3NC018610	6	0		0	0	0	0	0	0	0
At3NC018760	10	1		0	0	0	1	0	0	0
At3NC019530	9	0		0	0	0	0	0	0	0
At3NC019790	6	0		0	0	0	0	0	0	0
At3NC019810	7	2		0	0	0	2	0	0	0
At3NC020040	12	0		0	0	0	0	0	0	0
At3NC020090	10	0		0	0	0	0	0	0	0
At3NC020570	6	0		0	0	0	0	0	0	0
At3NC020890	6	0		0	0	0	0	0	0	0
At3NC021510	12	0		0	0	0	0	0	0	0
At3NC021520	12	0		0	0	0	0	0	0	0
At3NC021590	11	0		0	0	0	0	0	0	0
At3NC022090	6	0		0	0	0	0	0	0	0
At3NC022100	14	0		0	0	0	0	0	0	0
At3NC022440	18	1		0	0	0	1	0	0	0
At3NC022500	7	0		0	0	0	0	0	0	0
At3NC022510	10	1		0	0	0	1	0	0	0
At3NC022930	5	0		0	0	0	0	0	0	0
At3NC022960	10	0		0	0	0	0	0	0	0
At3NC023080	10	0		0	0	0	0	0	0	0
At3NC023140	10	0		0	0	0	0	0	0	0
At3NC023480	13	1		0	0	0	1	0	0	0
At3NC024230	8	0		0	0	0	0	0	0	0
At3NC025080	6	0		0	0	0	0	0	0	0
At3NC025190	6	0		0	0	0	0	0	0	0
At3NC025390	33	5		0	0	4	0	1	0	0
At3NC026260	12	0		0	0	0	0	0	0	0
At3NC026300	89	14		0	14	0	0	0	0	0
At3NC026310	53	16		0	15	0	0	1	0	0
At3NC026640	11	1		0	0	0	1	0	0	0
At3NC026750	6	1		1	0	0	0	0	0	0
At3NC027300	10	1		0	0	1	0	0	0	0
At3NC029050	11	1		0	0	0	0	1	0	0
At3NC029450	6	0		0	0	0	0	0	0	0
At3NC029530	13	0		0	0	0	0	0	0	0
At3NC029780	14	0		0	0	0	0	0	0	0
At3NC029990	5	0		0	0	0	0	0	0	0
At3NC030260	11	0		0	0	0	0	0	0	0
At3NC030980	6	0		0	0	0	0	0	0	0
At3NC031020	9	1		0	0	0	1	0	0	0
At3NC031990	12	2		2	0	0	0	0	0	0
At3NC032340	6	2		0	0	0	2	0	0	0
At3NC032690	26	1		0	0	0	0	1	0	0
At3NC032910	10	0		0	0	0	0	0	0	0
At3NC034050	5	0		0	0	0	0	0	0	0
At3NC034091	5	0		0	0	0	0	0	0	0
At3NC034870	17	1		0	0	0	1	0	0	0
At3NC035550	8	0		0	0	0	0	0	0	0
At3NC036110	8	0		0	0	0	0	0	0	0
At3NC037100	14	1		0	1	0	0	0	0	0
At3NC037400	12	7		6	0	1	0	0	0	0
At3NC037410	6	1		1	0	0	0	0	0	0
At3NC037910	171	11		2	8	1	0	0	0	0
At3NC037920	10	1		0	0	0	1	0	0	0
At3NC038270	28	5		3	0	0	0	0	2	0
At3NC040080	12	0		0	0	0	0	0	0	0
At3NC040270	7	1		0	1	0	0	0	0	0
At3NC040720	7	2		0	1	0	0	1	0	0
At3NC040900	9	0		0	0	0	0	0	0	0
At3NC041030	7	2		0	2	0	0	0	0	0
At3NC041330	57	22		10	5	0	4	3	0	0
At3NC042910	73	10		3	0	0	0	2	5	0
At3NC043010	41	5		1	0	0	0	0	4	0
At3NC043030	5	2		2	0	0	0	0	0	0
At3NC044300	18	4		1	3	0	0	0	0	0
At3NC044420	29	13		10	0	0	0	3	0	0
At3NC044530	9	0		0	0	0	0	0	0	0
At3NC046150	7	0		0	0	0	0	0	0	0
At3NC046160	8	0		0	0	0	0	0	0	0
At3NC046230	9	0		0	0	0	0	0	0	0
At3NC047590	246	25		22	1	0	0	2	0	0
At3NC051780	223	24		5	0	0	0	19	0	0
At3NC051840	242	26		13	0	0	0	13	0	0
At3NC056191	47	2		1	1	0	0	0	0	0
At3NC058960	5	0		0	0	0	0	0	0	0
At3NC062400	93	13		3	10	0	0	0	0	0
At3NC063920	25	4		0	2	1	0	1	0	0
At3NC064410	50	9		1	8	0	0	0	0	0
At3NC065570	6	1		0	0	1	0	0	0	0
At3NC068560	7	0		0	0	0	0	0	0	0
At3NC069990	12	5		3	2	0	0	0	0	0
At3NC071240	10	1		1	0	0	0	0	0	0
At3NC072410	12	2		0	0	1	0	1	0	0
At3NC072660	7	0		0	0	0	0	0	0	0
At3NC074010	6	1		0	0	0	0	1	0	0
At3NC074910	8	1		0	0	1	0	0	0	0
At3NC075320	5	0		0	0	0	0	0	0	0
At3NC075790	10	2		0	0	0	0	2	0	0
At3NC075820	7	0		0	0	0	0	0	0	0
At3NC075940	6	0		0	0	0	0	0	0	0
At3NC076310	7	1		0	0	1	0	0	0	0
At3NC076370	10	2		0	0	0	1	1	0	0
At3NC076390	9	0		0	0	0	0	0	0	0
At3NC076540	5	0		0	0	0	0	0	0	0
At3NC076690	5	0		0	0	0	0	0	0	0
At3NC076720	11	0		0	0	0	0	0	0	0
At3NC076910	6	0		0	0	0	0	0	0	0
At3NC077350	8	0		0	0	0	0	0	0	0
At3NC078760	6	0		0	0	0	0	0	0	0
At3NC078770	10	0		0	0	0	0	0	0	0
At3NC078810	9	0		0	0	0	0	0	0	0
At3NC078820	7	0		0	0	0	0	0	0	0
At3NC079450	6	0		0	0	0	0	0	0	0
At3NC080270	12	0		0	0	0	0	0	0	0
At3NC081840	10	1		0	0	0	0	1	0	0
At3NC082000	8	0		0	0	0	0	0	0	0
At3NC082420	9	2		0	0	0	0	2	0	0
At3NC082510	10	0		0	0	0	0	0	0	0
At3NC083060	38	16		14	2	0	0	0	0	0
At3NC083230	13	1		0	0	0	0	1	0	0
At3NC083540	5	0		0	0	0	0	0	0	0
At3NC084290	13	3		1	0	0	0	2	0	0
At3NC084550	14	1		0	1	0	0	0	0	0
At3NC084720	6	0		0	0	0	0	0	0	0
At3NC084820	16	2		1	1	0	0	0	0	0
At3NC084830	14	1		1	0	0	0	0	0	0
At3NC085180	9	1		0	0	0	0	1	0	0
At3NC085560	11	0		0	0	0	0	0	0	0
At3NC085770	17	3		2	0	0	0	1	0	0
At3NC085920	11	0		0	0	0	0	0	0	0
At3NC086070	8	0		0	0	0	0	0	0	0
At3NC086140	12	0		0	0	0	0	0	0	0
At3NC086160	9	0		0	0	0	0	0	0	0
At3NC086300	6	0		0	0	0	0	0	0	0
At3NC087030	7	0		0	0	0	0	0	0	0
At3NC088440	8	0		0	0	0	0	0	0	0
At3NC089220	8	0		0	0	0	0	0	0	0
At3NC089360	10	0		0	0	0	0	0	0	0
At3NC089510	26	9		4	3	2	0	0	0	0
At3NC089570	13	0		0	0	0	0	0	0	0
At3NC089930	6	1		0	0	1	0	0	0	0
At3NC090090	13	1		1	0	0	0	0	0	0
At3NC090100	13	1		1	0	0	0	0	0	0
At3NC090890	7	0		0	0	0	0	0	0	0
At3NC091050	7	0		0	0	0	0	0	0	0
At3NC091310	5	0		0	0	0	0	0	0	0
At3NC091560	10	1		0	0	0	0	1	0	0
At3NC092460	12	1		0	0	0	0	1	0	0
At4G10507	8	0		0	0	0	0	0	0	0
At4NC000280	8	0		0	0	0	0	0	0	0
At4NC000310	5	0		0	0	0	0	0	0	0
At4NC001150	14	1		0	1	0	0	0	0	0
At4NC002760	7	2		0	0	1	0	1	0	0
At4NC003700	11	0		0	0	0	0	0	0	0
At4NC004040	6	1		0	0	0	1	0	0	0
At4NC004390	91	7		0	0	0	3	0	4	0
At4NC004890	7	0		0	0	0	0	0	0	0
At4NC004900	10	0		0	0	0	0	0	0	0
At4NC005160	8	0		0	0	0	0	0	0	0
At4NC005170	8	0		0	0	0	0	0	0	0
At4NC005680	52	8		4	1	0	1	2	0	0
At4NC007820	10	0		0	0	0	0	0	0	0
At4NC008540	102	7		1	1	0	0	2	3	0
At4NC008550	96	6		2	0	0	0	2	2	0
At4NC009190	10	0		0	0	0	0	0	0	0
At4NC009570	8	1		0	1	0	0	0	0	0
At4NC010240	9	0		0	0	0	0	0	0	0
At4NC011321	204	13		0	11	2	0	0	0	0
At4NC013130	8	1		1	0	0	0	0	0	0
At4NC016050	10	2		2	0	0	0	0	0	0
At4NC016710	51	2		2	0	0	0	0	0	0
At4NC023370	9	1		0	0	0	1	0	0	0
At4NC023380	6	0		0	0	0	0	0	0	0
At4NC023390	9	0		0	0	0	0	0	0	0
At4NC023400	9	0		0	0	0	0	0	0	0
At4NC023630	55	15		12	3	0	0	0	0	0
At4NC023650	13	2		0	0	0	0	2	0	0
At4NC024630	19	6		2	0	0	0	4	0	0
At4NC024850	17	6		5	0	0	0	0	1	0
At4NC028170	5	2		1	1	0	0	0	0	0
At4NC030620	13	1		0	1	0	0	0	0	0
At4NC030750	9	3		1	0	2	0	0	0	0
At4NC031760	6	0		0	0	0	0	0	0	0
At4NC031770	7	0		0	0	0	0	0	0	0
At4NC031920	5	0		0	0	0	0	0	0	0
At4NC032210	8	0		0	0	0	0	0	0	0
At4NC032260	7	0		0	0	0	0	0	0	0
At4NC032290	7	1		0	0	0	0	1	0	0
At4NC032920	6	0		0	0	0	0	0	0	0
At4NC034150	10	4		1	3	0	0	0	0	0
At4NC034840	10	0		0	0	0	0	0	0	0
At4NC035670	10	2		0	1	1	0	0	0	0
At4NC036220	8	0		0	0	0	0	0	0	0
At4NC036680	7	1		1	0	0	0	0	0	0
At4NC036690	10	1		0	1	0	0	0	0	0
At4NC036730	5	0		0	0	0	0	0	0	0
At4NC036800	9	0		0	0	0	0	0	0	0
At4NC037240	17	1		0	0	0	1	0	0	0
At4NC039140	9	2		0	2	0	0	0	0	0
At4NC039380	12	2		0	1	0	0	1	0	0
At4NC039580	5	0		0	0	0	0	0	0	0
At4NC040140	7	2		0	0	0	2	0	0	0
At4NC040141	8	0		0	0	0	0	0	0	0
At4NC040481	8	0		0	0	0	0	0	0	0
At4NC040490	6	1		1	0	0	0	0	0	0
At4NC041200	12	1		0	0	0	0	1	0	0
At4NC041610	7	0		0	0	0	0	0	0	0
At4NC041810	11	0		0	0	0	0	0	0	0
At4NC042400	12	1		0	0	0	0	1	0	0
At4NC042840	13	0		0	0	0	0	0	0	0
At4NC043010	7	0		0	0	0	0	0	0	0
At4NC043020	5	0		0	0	0	0	0	0	0
At4NC043280	15	2		1	0	0	0	1	0	0
At4NC043290	15	2		1	0	0	0	1	0	0
At4NC043530	5	1		0	0	1	0	0	0	0
At4NC043740	14	0		0	0	0	0	0	0	0
At4NC043770	6	0		0	0	0	0	0	0	0
At4NC044290	9	0		0	0	0	0	0	0	0
At4NC046050	6	1		0	0	1	0	0	0	0
At4NC047550	7	0		0	0	0	0	0	0	0
At4NC047840	9	0		0	0	0	0	0	0	0
At4NC048310	9	0		0	0	0	0	0	0	0
At4NC048650	11	1		0	1	0	0	0	0	0
At4NC048780	6	0		0	0	0	0	0	0	0
At4NC048800	11	0		0	0	0	0	0	0	0
At4NC049930	8	0		0	0	0	0	0	0	0
At4NC050730	22	2		1	0	0	0	0	0	1
At4NC050770	17	2		0	1	1	0	0	0	0
At4NC051090	10	1		0	0	0	1	0	0	0
At4NC051460	10	0		0	0	0	0	0	0	0
At4NC051570	5	0		0	0	0	0	0	0	0
At4NC051600	7	0		0	0	0	0	0	0	0
At4NC051610	13	0		0	0	0	0	0	0	0
At4NC051620	14	0		0	0	0	0	0	0	0
At4NC053030	13	0		0	0	0	0	0	0	0
At4NC054120	17	3		0	1	1	0	1	0	0
At4NC054400	9	1		0	0	1	0	0	0	0
At4NC054410	17	1		0	0	0	0	1	0	0
At4NC054530	11	1		0	0	0	0	1	0	0
At4NC055200	8	0		0	0	0	0	0	0	0
At4NC055910	8	0		0	0	0	0	0	0	0
At4NC056050	10	1		0	0	1	0	0	0	0
At4NC056160	13	0		0	0	0	0	0	0	0
At4NC056200	5	0		0	0	0	0	0	0	0
At4NC056880	9	0		0	0	0	0	0	0	0
At4NC056890	9	0		0	0	0	0	0	0	0
At4NC057150	6	2		0	0	0	2	0	0	0
At4NC058250	7	0		0	0	0	0	0	0	0
At4NC058260	9	0		0	0	0	0	0	0	0
At4NC058540	9	0		0	0	0	0	0	0	0
At4NC058690	6	0		0	0	0	0	0	0	0
At4NC058920	6	0		0	0	0	0	0	0	0
At4NC060140	11	0		0	0	0	0	0	0	0
At4NC060320	7	0		0	0	0	0	0	0	0
At4NC060360	6	0		0	0	0	0	0	0	0
At4NC062230	9	0		0	0	0	0	0	0	0
At4NC062241	9	0		0	0	0	0	0	0	0
At4NC062840	10	1		0	0	0	1	0	0	0
At4NC062850	11	0		0	0	0	0	0	0	0
At4NC063120	13	0		0	0	0	0	0	0	0
At4NC065200	7	0		0	0	0	0	0	0	0
At4NC065490	7	1		1	0	0	0	0	0	0
At4NC065840	11	0		0	0	0	0	0	0	0
At4NC065980	10	0		0	0	0	0	0	0	0
At4NC066460	13	0		0	0	0	0	0	0	0
At4NC066470	13	2		0	0	1	0	1	0	0
At4NC066680	8	0		0	0	0	0	0	0	0
At4NC066810	12	0		0	0	0	0	0	0	0
At4NC066830	12	0		0	0	0	0	0	0	0
At4NC066840	11	0		0	0	0	0	0	0	0
At4NC067140	5	0		0	0	0	0	0	0	0
At4NC067160	6	0		0	0	0	0	0	0	0
At4NC067990	7	2		0	0	0	2	0	0	0
At4NC068430	7	0		0	0	0	0	0	0	0
At4NC068520	9	0		0	0	0	0	0	0	0
At4NC069130	12	0		0	0	0	0	0	0	0
At4NC069220	10	1		0	0	0	1	0	0	0
At4NC069360	12	1		0	0	0	0	1	0	0
At4NC069380	12	0		0	0	0	0	0	0	0
At4NC069610	6	0		0	0	0	0	0	0	0
At4NC069820	6	0		0	0	0	0	0	0	0
At4NC069830	12	1		0	0	1	0	0	0	0
At4NC069840	13	0		0	0	0	0	0	0	0
At4NC069850	11	0		0	0	0	0	0	0	0
At4NC069900	10	0		0	0	0	0	0	0	0
At4NC070220	9	0		0	0	0	0	0	0	0
At4NC070360	13	0		0	0	0	0	0	0	0
At4NC070420	8	2		1	1	0	0	0	0	0
At4NC070421	36	14		5	9	0	0	0	0	0
At4NC070530	10	1		0	0	1	0	0	0	0
At4NC070540	11	1		0	0	0	0	1	0	0
At4NC070550	12	1		0	0	0	0	1	0	0
At4NC070580	11	0		0	0	0	0	0	0	0
At4NC070640	10	0		0	0	0	0	0	0	0
At4NC070710	12	0		0	0	0	0	0	0	0
At4NC070960	6	0		0	0	0	0	0	0	0
At4NC071890	6	0		0	0	0	0	0	0	0
At4NC072580	9	0		0	0	0	0	0	0	0
At4NC073130	11	0		0	0	0	0	0	0	0
At4NC073190	6	0		0	0	0	0	0	0	0
At5G28262	19	1		0	0	0	1	0	0	0
At5G38005	18	8		8	0	0	0	0	0	0
At5G43403	20	5		2	2	0	0	1	0	0
At5NC000640	8	1		0	0	1	0	0	0	0
At5NC000800	7	0		0	0	0	0	0	0	0
At5NC001830	6	1		0	0	1	0	0	0	0
At5NC001870	6	0		0	0	0	0	0	0	0
At5NC001880	10	1		0	0	0	1	0	0	0
At5NC002450	8	0		0	0	0	0	0	0	0
At5NC003060	5	1		0	0	0	0	1	0	0
At5NC003070	7	0		0	0	0	0	0	0	0
At5NC003080	10	0		0	0	0	0	0	0	0
At5NC003110	12	0		0	0	0	0	0	0	0
At5NC003260	9	0		0	0	0	0	0	0	0
At5NC003280	13	0		0	0	0	0	0	0	0
At5NC004520	11	3		2	1	0	0	0	0	0
At5NC004650	7	0		0	0	0	0	0	0	0
At5NC006070	9	0		0	0	0	0	0	0	0
At5NC006560	11	1		0	0	0	0	1	0	0
At5NC006610	11	0		0	0	0	0	0	0	0
At5NC006650	17	1		0	0	0	0	0	1	0
At5NC006870	11	0		0	0	0	0	0	0	0
At5NC007710	59	24		7	16	1	0	0	0	0
At5NC007770	7	0		0	0	0	0	0	0	0
At5NC008210	6	0		0	0	0	0	0	0	0
At5NC008240	9	0		0	0	0	0	0	0	0
At5NC008490	11	0		0	0	0	0	0	0	0
At5NC008930	6	1		0	0	0	0	1	0	0
At5NC009930	11	2		0	0	0	0	2	0	0
At5NC009931	17	2		0	0	0	0	2	0	0
At5NC009950	11	0		0	0	0	0	0	0	0
At5NC010580	10	0		0	0	0	0	0	0	0
At5NC010590	8	0		0	0	0	0	0	0	0
At5NC010940	7	2		0	0	0	0	2	0	0
At5NC011040	11	1		0	0	0	1	0	0	0
At5NC011050	12	0		0	0	0	0	0	0	0
At5NC011320	17	0		0	0	0	0	0	0	0
At5NC011780	20	1		0	0	0	0	1	0	0
At5NC012320	12	0		0	0	0	0	0	0	0
At5NC012380	11	0		0	0	0	0	0	0	0
At5NC012390	11	0		0	0	0	0	0	0	0
At5NC012550	7	0		0	0	0	0	0	0	0
At5NC013040	13	0		0	0	0	0	0	0	0
At5NC013060	9	0		0	0	0	0	0	0	0
At5NC013200	4	0		0	0	0	0	0	0	0
At5NC013490	8	0		0	0	0	0	0	0	0
At5NC013910	13	1		0	0	1	0	0	0	0
At5NC015110	13	0		0	0	0	0	0	0	0
At5NC015140	13	0		0	0	0	0	0	0	0
At5NC015150	9	2		0	0	0	0	2	0	0
At5NC015170	12	0		0	0	0	0	0	0	0
At5NC015260	14	1		0	0	0	1	0	0	0
At5NC015320	8	1		0	0	0	1	0	0	0
At5NC015330	11	0		0	0	0	0	0	0	0
At5NC015340	11	0		0	0	0	0	0	0	0
At5NC016240	11	1		0	0	0	1	0	0	0
At5NC016410	10	0		0	0	0	0	0	0	0
At5NC016520	15	0		0	0	0	0	0	0	0
At5NC016920	5	0		0	0	0	0	0	0	0
At5NC016930	5	0		0	0	0	0	0	0	0
At5NC017750	12	0		0	0	0	0	0	0	0
At5NC017770	11	0		0	0	0	0	0	0	0
At5NC018090	12	0		0	0	0	0	0	0	0
At5NC018100	9	0		0	0	0	0	0	0	0
At5NC018460	5	0		0	0	0	0	0	0	0
At5NC018470	7	0		0	0	0	0	0	0	0
At5NC018810	6	0		0	0	0	0	0	0	0
At5NC019000	10	0		0	0	0	0	0	0	0
At5NC019110	11	0		0	0	0	0	0	0	0
At5NC019230	7	1		0	0	1	0	0	0	0
At5NC019801	12	1		0	0	0	0	1	0	0
At5NC019810	15	1		0	0	0	0	1	0	0
At5NC020840	17	2		0	0	1	0	1	0	0
At5NC020880	12	1		0	0	1	0	0	0	0
At5NC021970	7	0		0	0	0	0	0	0	0
At5NC022760	78	13		8	2	0	0	3	0	0
At5NC022840	5	1		0	0	0	0	1	0	0
At5NC023120	5	0		0	0	0	0	0	0	0
At5NC023310	10	1		0	0	1	0	0	0	0
At5NC023420	6	0		0	0	0	0	0	0	0
At5NC023570	11	1		0	0	0	1	0	0	0
At5NC023580	9	0		0	0	0	0	0	0	0
At5NC023590	9	0		0	0	0	0	0	0	0
At5NC023620	9	0		0	0	0	0	0	0	0
At5NC023630	8	0		0	0	0	0	0	0	0
At5NC023890	14	0		0	0	0	0	0	0	0
At5NC025710	10	0		0	0	0	0	0	0	0
At5NC026290	13	1		0	1	0	0	0	0	0
At5NC026680	7	0		0	0	0	0	0	0	0
At5NC026880	13	0		0	0	0	0	0	0	0
At5NC027290	7	0		0	0	0	0	0	0	0
At5NC027500	4	0		0	0	0	0	0	0	0
At5NC027530	48	6		5	0	0	0	1	0	0
At5NC028820	10	0		0	0	0	0	0	0	0
At5NC029040	12	0		0	0	0	0	0	0	0
At5NC031480	9	0		0	0	0	0	0	0	0
At5NC031650	7	0		0	0	0	0	0	0	0
At5NC032200	11	0		0	0	0	0	0	0	0
At5NC032430	6	0		0	0	0	0	0	0	0
At5NC032890	13	0		0	0	0	0	0	0	0
At5NC032970	6	0		0	0	0	0	0	0	0
At5NC032980	12	0		0	0	0	0	0	0	0
At5NC033620	7	0		0	0	0	0	0	0	0
At5NC034370	9	0		0	0	0	0	0	0	0
At5NC034990	103	10		0	1	5	0	0	4	0
At5NC035000	5	0		0	0	0	0	0	0	0
At5NC035090	8	0		0	0	0	0	0	0	0
At5NC036300	111	11		1	1	5	0	3	1	0
At5NC036820	7	2		1	0	0	1	0	0	0
At5NC037440	10	2		1	0	0	1	0	0	0
At5NC038810	46	6		0	0	0	0	1	5	0
At5NC040460	11	1		1	0	0	0	0	0	0
At5NC040930	29	4		0	1	0	1	2	0	0
At5NC043890	61	2		2	0	0	0	0	0	0
At5NC048170	40	1		1	0	0	0	0	0	0
At5NC049730	9	1		0	1	0	0	0	0	0
At5NC053970	9	2		0	2	0	0	0	0	0
At5NC054750	15	1		0	0	0	1	0	0	0
At5NC055000	6	0		0	0	0	0	0	0	0
At5NC055390	8	0		0	0	0	0	0	0	0
At5NC057950	16	2		1	1	0	0	0	0	0
At5NC058730	7	0		0	0	0	0	0	0	0
At5NC059540	14	1		1	0	0	0	0	0	0
At5NC060930	5	1		0	0	0	1	0	0	0
At5NC061220	10	1		1	0	0	0	0	0	0
At5NC061480	9	4		4	0	0	0	0	0	0
At5NC063880	9	0		0	0	0	0	0	0	0
At5NC064030	10	3		0	2	0	0	1	0	0
At5NC065840	11	0		0	0	0	0	0	0	0
At5NC065850	9	0		0	0	0	0	0	0	0
At5NC066810	9	1		0	0	0	1	0	0	0
At5NC067680	19	2		0	1	0	1	0	0	0
At5NC067940	13	2		0	2	0	0	0	0	0
At5NC068080	7	1		0	1	0	0	0	0	0
At5NC071590	6	0		0	0	0	0	0	0	0
At5NC073210	7	1		0	0	1	0	0	0	0
At5NC073690	53	11		1	3	4	0	3	0	0
At5NC074070	6	1		0	0	1	0	0	0	0
At5NC074100	13	6		5	1	0	0	0	0	0
At5NC074510	14	0		0	0	0	0	0	0	0
At5NC074750	14	0		0	0	0	0	0	0	0
At5NC075300	5	0		0	0	0	0	0	0	0
At5NC075920	22	3		0	1	0	1	0	0	1
At5NC077660	6	0		0	0	0	0	0	0	0
At5NC077900	208	17		1	0	0	1	0	0	15
At5NC078360	19	3		0	0	3	0	0	0	0
At5NC078450	8	0		0	0	0	0	0	0	0
At5NC078760	10	0		0	0	0	0	0	0	0
At5NC080680	7	0		0	0	0	0	0	0	0
At5NC080720	6	0		0	0	0	0	0	0	0
At5NC080920	8	0		0	0	0	0	0	0	0
At5NC081830	5	0		0	0	0	0	0	0	0
At5NC081980	7	0		0	0	0	0	0	0	0
At5NC082220	165	13		1	0	0	1	0	0	11
At5NC082330	6	0		0	0	0	0	0	0	0
At5NC082460	12	0		0	0	0	0	0	0	0
At5NC082520	10	0		0	0	0	0	0	0	0
At5NC082540	12	1		0	0	0	1	0	0	0
At5NC082560	12	1		0	0	0	1	0	0	0
At5NC082570	8	0		0	0	0	0	0	0	0
At5NC082670	6	1		0	0	1	0	0	0	0
At5NC082880	5	0		0	0	0	0	0	0	0
At5NC082890	5	0		0	0	0	0	0	0	0
At5NC083670	6	0		0	0	0	0	0	0	0
At5NC083740	7	0		0	0	0	0	0	0	0
At5NC083820	10	0		0	0	0	0	0	0	0
At5NC083830	14	0		0	0	0	0	0	0	0
At5NC084280	9	1		0	1	0	0	0	0	0
At5NC084390	7	0		0	0	0	0	0	0	0
At5NC084460	6	0		0	0	0	0	0	0	0
At5NC084510	10	0		0	0	0	0	0	0	0
At5NC084690	9	2		0	0	0	0	2	0	0
At5NC084930	9	0		0	0	0	0	0	0	0
At5NC085300	11	0		0	0	0	0	0	0	0
At5NC085330	9	0		0	0	0	0	0	0	0
At5NC085380	12	0		0	0	0	0	0	0	0
At5NC085460	10	0		0	0	0	0	0	0	0
At5NC085780	6	0		0	0	0	0	0	0	0
At5NC086580	14	1		0	0	0	0	1	0	0
At5NC087850	7	1		1	0	0	0	0	0	0
At5NC088470	10	1		0	0	0	0	1	0	0
At5NC088610	5	1		0	0	1	0	0	0	0
At5NC088640	7	0		0	0	0	0	0	0	0
At5NC088740	44	5		0	0	1	0	4	0	0
At5NC089090	8	0		0	0	0	0	0	0	0
At5NC089110	7	1		0	0	0	0	1	0	0
At5NC089170	7	0		0	0	0	0	0	0	0
At5NC089180	5	1		0	0	1	0	0	0	0
At5NC089400	11	0		0	0	0	0	0	0	0
At5NC089401	16	1		0	0	0	0	1	0	0
At5NC089590	7	0		0	0	0	0	0	0	0
At5NC089650	10	1		0	0	0	1	0	0	0
At5NC090340	10	0		0	0	0	0	0	0	0
At5NC090390	9	0		0	0	0	0	0	0	0
At5NC090480	12	0		0	0	0	0	0	0	0
At5NC090560	6	1		1	0	0	0	0	0	0
At5NC090700	6	0		0	0	0	0	0	0	0
At5NC090710	12	0		0	0	0	0	0	0	0
At5NC090740	8	0		0	0	0	0	0	0	0
At5NC090760	11	1		0	0	1	0	0	0	0
At5NC091470	5	0		0	0	0	0	0	0	0
At5NC091510	10	0		0	0	0	0	0	0	0
At5NC092360	6	1		0	0	1	0	0	0	0
At5NC092540	6	0		0	0	0	0	0	0	0
At5NC092550	7	1		0	0	0	1	0	0	0
At5NC093260	12	1		0	0	0	0	1	0	0
At5NC093420	30	2		1	0	0	0	1	0	0
At5NC093580	7	1		0	0	1	0	0	0	0
At5NC093590	10	0		0	0	0	0	0	0	0
At5NC094120	7	1		0	0	1	0	0	0	0
At5NC094130	8	0		0	0	0	0	0	0	0
At5NC094180	5	1		0	0	1	0	0	0	0
At5NC094400	10	1		1	0	0	0	0	0	0
At5NC094460	15	0		0	0	0	0	0	0	0
At5NC095200	6	0		0	0	0	0	0	0	0
At5NC095920	12	1		0	0	0	0	1	0	0
At5NC096050	9	0		0	0	0	0	0	0	0
At5NC096310	7	0		0	0	0	0	0	0	0
At5NC096430	9	0		0	0	0	0	0	0	0
At5NC096451	9	0		0	0	0	0	0	0	0
At5NC096610	11	0		0	0	0	0	0	0	0
At5NC096680	9	1		0	0	0	1	0	0	0
At5NC096690	226	18		0	0	0	1	0	0	17
At5NC096800	9	0		0	0	0	0	0	0	0
At5NC097360	10	0		0	0	0	0	0	0	0
At5NC097520	12	0		0	0	0	0	0	0	0
At5NC097600	12	0		0	0	0	0	0	0	0
At5NC097770	7	0		0	0	0	0	0	0	0
At5NC097980	15	1		0	0	1	0	0	0	0
At5NC098030	5	0		0	0	0	0	0	0	0
At5NC099400	6	0		0	0	0	0	0	0	0
At5NC100010	5	1		0	0	1	0	0	0	0
At5NC100180	8	0		0	0	0	0	0	0	0
At5NC100230	11	0		0	0	0	0	0	0	0
At5NC100570	13	0		0	0	0	0	0	0	0
At5NC100580	14	0		0	0	0	0	0	0	0
At5NC100590	6	0		0	0	0	0	0	0	0
At5NC100910	5	0		0	0	0	0	0	0	0
At5NC100980	7	0		0	0	0	0	0	0	0
At5NC101320	10	0		0	0	0	0	0	0	0
At5NC101430	10	0		0	0	0	0	0	0	0
At5NC101860	7	0		0	0	0	0	0	0	0
At5NC102100	10	0		0	0	0	0	0	0	0
At5NC102270	7	0		0	0	0	0	0	0	0
At5NC102670	5	0		0	0	0	0	0	0	0
At5NC102680	6	0		0	0	0	0	0	0	0
At5NC102710	11	0		0	0	0	0	0	0	0
At5NC102730	6	0		0	0	0	0	0	0	0
At5NC103040	12	2		0	0	0	0	2	0	0
At5NC103231	7	0		0	0	0	0	0	0	0
At5NC103490	13	2		0	0	0	2	0	0	0
At5NC103500	9	0		0	0	0	0	0	0	0

## Sheet: Loss and Decay
	PC_Genes
		Present	Absent	Loss	%	Decay
	A. tha	10611	0	0	0	0	0
	A. lyr	10340	271	107	1.00839	164	1.54557
	C. rub	9927	684	329	3.10056	355	3.34558
	C. gra	9902	709	334	3.14768	375	3.53407
	L. ala	9309	1302	694	6.54038	608	5.7299
	B. rap	9471	1140	576	5.42833	564	5.31524
	B. ole	8851	1760	913	8.60428	847	7.98228
	S. par	9469	1142	554	5.221	588	5.54142
	E. sal	9597	1014	472	4.44821	542	5.10791
	lincRNAs
		Present	Absent	Loss	%	Decay	%
	A. tha	1023	0	0	0	0	0
	A. lyr	1005	18	8	0.782014	10	0.977517
	C. rub	860	163	30	2.93255	133	13.001
	C. gra	831	192	41	4.00782	151	14.7605
	L. ala	688	335	134	13.0987	201	19.6481
	B. rap	724	299	121	11.828	178	17.3998
	B. ole	709	314	130	12.7077	184	17.9863
	S. par	808	215	41	4.00782	174	17.0088
	E. sal	849	174	29	2.8348	145	14.174

## Sheet: Bonferroni Analysis
lincRNA loss equivalency groups										lincRNA decay equivalency groups										Protein loss equivalency groups										Protein decay equivalency groups
	A. lyr	C. rub	C. gra	L. ala	B. rap	B. ole	S. par	E. sal			A. lyr	C. rub	C. gra	L. ala	B. rap	B. ole	S. par	E. sal			A. lyr	C. rub	C. gra	L. ala	B. rap	B. ole	S. par	E. sal			A. lyr	C. rub	C. gra	L. ala	B. rap	B. ole	S. par	E. sal
A. lyr	1	0	0	0	0	0	0	0		A. lyr	1	0	0	0	0	0	0	0		A. lyr	1	0	0	0	0	0	0	0		A. lyr	1	0	0	0	0	0	0	0
C. rub	0	1	1	0	0	0	1	1		C. rub	0	1	1	0	1	1	1	1		C. rub	0	1	1	0	0	0	0	0		C. rub	0	1	1	0	0	0	0	0
C. gra	0	1	1	0	0	0	1	1		C. gra	0	1	1	1	1	1	1	1		C. gra	0	1	1	0	0	0	0	0		C. gra	0	1	1	0	0	0	0	0
L. ala	0	0	0	1	1	1	0	0		L. ala	0	0	1	1	1	1	1	0		L. ala	0	0	0	1	0	0	0	0		L. ala	0	0	0	1	1	0	1	1
B. rap	0	0	0	1	1	1	0	0		B. rap	0	1	1	1	1	1	1	1		B. rap	0	0	0	0	1	0	1	0		B. rap	0	0	0	1	1	0	1	1
B. ole	0	0	0	1	1	1	0	0		B. ole	0	1	1	1	1	1	1	1		B. ole	0	0	0	0	0	1	0	0		B. ole	0	0	0	0	0	1	0	0
S. par	0	1	1	0	0	0	1	1		S. par	0	1	1	1	1	1	1	1		S. par	0	0	0	0	1	0	1	1		S. par	0	0	0	1	1	0	1	1
E. sal	0	1	1	0	0	0	1	1		E. sal	0	1	1	0	1	1	1	1		E. sal	0	0	0	0	0	0	1	1		E. sal	0	0	0	1	1	0	1	1
Summary of which pairwise comparisons are significant. If a comparison between two species is not statistically significant, that appears in the table as a 1 (indicating that we can consider these two species to have similar rates of protein or RNA loss or decay). A zero indicates that two species do not have similar rates and is therefore have significantly different rates.										Summary of which pairwise comparisons are significant. If a comparison between two species is not statistically significant, that appears in the table as a 1 (indicating that we can consider these two species to have similar rates of protein or RNA loss or decay). A zero indicates that two species do not have similar rates and is therefore have significantly different rates.										Summary of which pairwise comparisons are significant. If a comparison between two species is not statistically significant, that appears in the table as a 1 (indicating that we can consider these two species to have similar rates of protein or RNA loss or decay). A zero indicates that two species do not have similar rates and is therefore have significantly different rates.										Summary of which pairwise comparisons are significant. If a comparison between two species is not statistically significant, that appears in the table as a 1 (indicating that we can consider these two species to have similar rates of protein or RNA loss or decay). A zero indicates that two species do not have similar rates and is therefore have significantly different rates.
Pairwise lincRNA Loss										Pairwise lincRNA Decay										Pairwise Protein Loss										Pairwise Protein Decay
	species1	species2	lower	upper	max.likeli	pval	signif				species1	species2	lower	upper	max.likeli	pval	signif				species1	species2	lower	upper	max.likeli	pval	signif				species1	species2	lower	upper	max.likeli	pval	signif
1	A. lyr	C. rub	-0.03213	-0.00327	-0.02151	0.000315	TRUE			1	A. lyr	C. rub	-0.15751	-0.0885	-0.12023	1.48e-26	TRUE			1	A. lyr	C. rub	-0.02725	-0.01501	-0.02092	6.41e-27	TRUE			1	A. lyr	C. rub	-0.02481	-0.01148	-0.018	2.09e-17	TRUE
2	A. lyr	C. gra	-0.04624	-0.01243	-0.03226	1.83e-06	TRUE			2	A. lyr	C. gra	-0.17669	-0.10436	-0.13783	5.38e-31	TRUE			2	A. lyr	C. gra	-0.02775	-0.01545	-0.02139	8.89e-28	TRUE			2	A. lyr	C. gra	-0.02682	-0.01326	-0.01989	3.38e-20	TRUE
3	A. lyr	L. ala	-0.16035	-0.09177	-0.12317	5.89e-28	TRUE			3	A. lyr	L. ala	-0.22915	-0.14905	-0.18671	7.88e-44	TRUE			3	A. lyr	L. ala	-0.06371	-0.04749	-0.05532	3.17e-99	TRUE			3	A. lyr	L. ala	-0.05007	-0.03405	-0.04184	1.4e-59	TRUE
4	A. lyr	B. rap	-0.1464	-0.08042	-0.11046	8.82e-25	TRUE			4	A. lyr	B. rap	-0.20514	-0.12839	-0.16422	7.79e-38	TRUE			4	A. lyr	B. rap	-0.052	-0.03693	-0.0442	2.41e-74	TRUE			4	A. lyr	B. rap	-0.04571	-0.03011	-0.0377	2e-51	TRUE
5	A. lyr	B. ole	-0.15607	-0.08827	-0.11926	5.65e-27	TRUE			5	A. lyr	B. ole	-0.21143	-0.13376	-0.17009	2.2e-39	TRUE			5	A. lyr	B. ole	-0.08529	-0.0672	-0.07596	1.6e-147	TRUE			5	A. lyr	B. ole	-0.07366	-0.05556	-0.06437	2.25e-107	TRUE
6	A. lyr	S. par	-0.04624	-0.01243	-0.03226	1.83e-06	TRUE			6	A. lyr	S. par	-0.20095	-0.12481	-0.16031	8.29e-37	TRUE			6	A. lyr	S. par	-0.04981	-0.03496	-0.04213	8.01e-70	TRUE			6	A. lyr	S. par	-0.04809	-0.03226	-0.03996	7.66e-56	TRUE
7	A. lyr	E. sal	-0.03085	-0.00244	-0.02053	0.000494	TRUE			7	A. lyr	E. sal	-0.17032	-0.09906	-0.13196	1.66e-29	TRUE			7	A. lyr	E. sal	-0.04163	-0.02767	-0.0344	2.22e-53	TRUE			7	A. lyr	E. sal	-0.04351	-0.02814	-0.03562	1.9e-47	TRUE
8	C. rub	C. gra	-0.03795	0.015399	-0.01075	0.183941	FALSE			8	C. rub	C. gra	-0.0658	0.030424	-0.0176	0.249745	FALSE			8	C. rub	C. gra	-0.00798	0.007035	-0.00047	0.8436	FALSE			8	C. rub	C. gra	-0.00975	0.005966	-0.00188	0.451268	FALSE
9	C. rub	L. ala	-0.1408	-0.06612	-0.10166	2.51e-17	TRUE			9	C. rub	L. ala	-0.11777	-0.01556	-0.06647	4.75e-05	TRUE			9	C. rub	L. ala	-0.04371	-0.02534	-0.0344	1.32e-31	TRUE			9	C. rub	L. ala	-0.03288	-0.01499	-0.02384	7.16e-17	TRUE
10	C. rub	B. rap	-0.12687	-0.05457	-0.08895	1.42e-14	TRUE			10	C. rub	B. rap	-0.09396	0.005649	-0.04399	0.005589	FALSE			10	C. rub	B. rap	-0.03207	-0.01469	-0.02328	4.8e-17	TRUE			10	C. rub	B. rap	-0.02854	-0.01102	-0.0197	1.81e-12	TRUE
11	C. rub	B. ole	-0.13653	-0.06256	-0.09775	1.81e-16	TRUE			11	C. rub	B. ole	-0.10019	0.000125	-0.04985	0.001833	FALSE			11	C. rub	B. ole	-0.06521	-0.04517	-0.05504	2.15e-65	TRUE			11	C. rub	B. ole	-0.05639	-0.03661	-0.04637	2.4e-48	TRUE
12	C. rub	S. par	-0.03795	0.015399	-0.01075	0.183941	FALSE			12	C. rub	S. par	-0.0898	0.009327	-0.04008	0.011144	FALSE			12	C. rub	S. par	-0.02989	-0.01271	-0.0212	1.04e-14	TRUE			12	C. rub	S. par	-0.03091	-0.01318	-0.02196	8.36e-15	TRUE
13	C. rub	E. sal	-0.02368	0.025755	0.000978	0.894899	FALSE			13	C. rub	E. sal	-0.0595	0.035914	-0.01173	0.438794	FALSE			13	C. rub	E. sal	-0.02175	-0.00533	-0.01348	2.59e-07	TRUE			13	C. rub	E. sal	-0.02636	-0.00904	-0.01762	1.77e-10	TRUE
14	C. gra	L. ala	-0.13098	-0.05368	-0.09091	1.96e-13	TRUE			14	C. gra	L. ala	-0.10124	0.003276	-0.04888	0.003402	FALSE			14	C. gra	L. ala	-0.04326	-0.02484	-0.03393	1.17e-30	TRUE			14	C. gra	L. ala	-0.03108	-0.013	-0.02196	2.74e-14	TRUE
15	C. gra	B. rap	-0.11708	-0.04206	-0.0782	5.75e-11	TRUE			15	C. gra	B. rap	-0.07746	0.024514	-0.02639	0.104178	FALSE			15	C. gra	B. rap	-0.03161	-0.01419	-0.02281	2.4e-16	TRUE			15	C. gra	B. rap	-0.02673	-0.00903	-0.01781	2.81e-10	TRUE
16	C. gra	B. ole	-0.12672	-0.0501	-0.087	1.16e-12	TRUE			16	C. gra	B. ole	-0.08368	0.018982	-0.03226	0.048655	FALSE			16	C. gra	B. ole	-0.06476	-0.04468	-0.05457	4.47e-64	TRUE			16	C. gra	B. ole	-0.05458	-0.03464	-0.04448	5.61e-44	TRUE
17	C. gra	S. par	-0.02839	0.028397	0	1	FALSE			17	C. gra	S. par	-0.07331	0.028198	-0.02248	0.164205	FALSE			17	C. gra	S. par	-0.02944	-0.01221	-0.02073	4.62e-14	TRUE			17	C. gra	S. par	-0.0291	-0.0112	-0.02007	2.14e-12	TRUE
18	C. gra	E. sal	-0.01421	0.038825	0.01173	0.144439	FALSE			18	C. gra	E. sal	-0.04304	0.054823	0.005865	0.70611	FALSE			18	C. gra	E. sal	-0.0213	-0.00483	-0.01301	7.2e-07	TRUE			18	C. gra	E. sal	-0.02456	-0.00705	-0.01574	1.72e-08	TRUE
19	L. ala	B. rap	-0.03326	0.058847	0.012708	0.384236	FALSE			19	L. ala	B. rap	-0.03133	0.076348	0.022483	0.190582	FALSE			19	L. ala	B. rap	0.000949	0.02135	0.011121	0.000638	TRUE			19	L. ala	B. rap	-0.00567	0.013988	0.004147	0.186074	FALSE
20	L. ala	B. ole	-0.04279	0.050653	0.00391	0.791942	FALSE			20	L. ala	B. ole	-0.03753	0.0708	0.016618	0.336259	FALSE			20	L. ala	B. ole	-0.03204	-0.00932	-0.02064	1.33e-08	TRUE			20	L. ala	B. ole	-0.03343	-0.01172	-0.02252	8.46e-11	TRUE
21	L. ala	S. par	0.053676	0.130979	0.090909	1.96e-13	TRUE			21	L. ala	S. par	-0.02719	0.080044	0.026393	0.122877	FALSE			21	L. ala	S. par	0.003113	0.023346	0.013194	4.41e-05	TRUE			21	L. ala	S. par	-0.00803	0.011812	0.001885	0.55162	FALSE
22	L. ala	E. sal	0.067261	0.141687	0.102639	1.01e-17	TRUE			22	L. ala	E. sal	0.002989	0.106756	0.054741	0.000957	TRUE			22	L. ala	E. sal	0.011194	0.030779	0.020922	2.27e-11	TRUE			22	L. ala	E. sal	-0.0035	0.01598	0.00622	0.04537	FALSE
23	B. rap	B. ole	-0.05462	0.036894	-0.0088	0.544187	FALSE			23	B. rap	B. ole	-0.05881	0.047058	-0.00587	0.728141	FALSE			23	B. rap	B. ole	-0.04279	-0.02087	-0.03176	1.34e-19	TRUE			23	B. rap	B. ole	-0.03743	-0.01604	-0.02667	6.31e-15	TRUE
24	B. rap	S. par	0.042061	0.117082	0.078201	5.75e-11	TRUE			24	B. rap	S. par	-0.04846	0.05629	0.00391	0.814747	FALSE			24	B. rap	S. par	-0.00758	0.011743	0.002073	0.501194	FALSE			24	B. rap	S. par	-0.01202	0.007482	-0.00226	0.467154	FALSE
25	B. rap	E. sal	0.055712	0.127768	0.089932	6.03e-15	TRUE			25	B. rap	E. sal	-0.01824	0.082968	0.032258	0.045404	FALSE			25	B. rap	E. sal	0.000513	0.01916	0.009801	0.000984	TRUE			25	B. rap	E. sal	-0.00749	0.011646	0.002073	0.496843	FALSE
26	B. ole	S. par	0.050097	0.126713	0.086999	1.16e-12	TRUE			26	B. ole	S. par	-0.04292	0.062502	0.009775	0.560655	FALSE			26	B. ole	S. par	0.023029	0.044787	0.033833	2.61e-22	TRUE			26	B. ole	S. par	0.01368	0.035246	0.024409	1.43e-12	TRUE
27	B. ole	E. sal	0.063702	0.137415	0.098729	7.4e-17	TRUE			27	B. ole	E. sal	-0.01271	0.089189	0.038123	0.018919	FALSE			27	B. ole	E. sal	0.031081	0.05224	0.041561	1.55e-34	TRUE			27	B. ole	E. sal	0.018199	0.039427	0.028744	2.55e-17	TRUE
28	S. par	E. sal	-0.01421	0.038825	0.01173	0.144439	FALSE			28	S. par	E. sal	-0.02192	0.078814	0.028348	0.077179	FALSE			28	S. par	E. sal	-0.00147	0.016989	0.007728	0.008685	FALSE			28	S. par	E. sal	-0.00531	0.014011	0.004335	0.159614	FALSE
